# Supplementary material for: Microbial and Isotopic Evidence for Methane Cycling in Hydrocarbon-Containing Groundwater from the Pennsylvania Region
Source: Front Microbiol. 2017 Apr 5;8:593. doi: 10.3389/fmicb.2017.00593 (PMC5380731; doi:10.3389/fmicb.2017.00593)
Supplement: Supplementary file 8 [file DataSheet1.ZIP]

Archive with 2 entries (2 files):
- mcrAFinal.pds.fasta
- mcrAFinal.pds.tax
