# Supplementary material for: Microbial and Isotopic Evidence for Methane Cycling in Hydrocarbon-Containing Groundwater from the Pennsylvania Region
Source: Front Microbiol. 2017 Apr 5;8:593. doi: 10.3389/fmicb.2017.00593 (PMC5380731; doi:10.3389/fmicb.2017.00593)
Supplement: Supplementary file 8 [file DataSheet1.ZIP › mcrAFinal.pds.fasta]

>EU275986	Archaea;Euryarchaeota;Methanomicrobia;Methanosarcinales;Methanosarcinaea;ANME2D;unknown
tatgaccagatctggctcggtggctacatgtcaggcggcgtcggtttcacaatgtatgca
acaccagcatacaccaatgatatcgtcgatgacttcctgtactggggcaacgactatgca
gcaaagaaatacggcggaaatggaaaggcaaaagccaccatcgaaactgtaaaggatatc
gctacagaaacaacactgtacggtcttgaagcatacgagaagtatccaacaacactggaa
gaccacttcggcggttcacagcgcgcaacagtcatatcaatcgcagcaggcggcgcaaca
gctctggcaacaggccacagccaggccggtctctctgcatggtacctgtccatgtacctc
cacaaagaggcacacggcagacttggattctacgggtatgacctgcaggatcagtgcggt
gcaaccaacgtgttctccattgcctcagacgagggctgcataggcgaatgcagaggcgct
aactacccgaactacgccatgaacgta
>EU495303	Archaea;Euryarchaeota;Methanomicrobia;Methanosarcinales;Methanosarcinaea;ANME2D;unknown
gcaatgcagatcggaatgtcctttatcagcgcataccatatgtgcgccggtgaagcagca
gtcggagaacttgcattcacagccaaacacgcaggacttgtcgaaatgggtgacatgatc
ccggcacgcagagcaagaggtccaaatgagccaggaggattatccttcggtcatatggca
gatatctgccagaccaacagaaagggtccagaagatccagtcaatgtaatattgcagact
gcaagcgcagccacaatgttatatgaccagatctggctcggtggctacatgtcaggcggc
gtcggattcacaatgtatgcaacaccagcatacaccaatgatatcgtcgatgacttcctg
tactgggcagacgaatatgcatcaaagaaatacggcggtcgcggaaaggcaaaagccaca
atcgacaccgtaaaagacattgctacagaatcaacactgtacagtcttgaagcatatgag
aaatatccgaccacactggaagaccacttcggcggttcacagcgcgcaacagtctgttca
atagcagcaggcggcgcaacagctctggcaacaggccacagccaggccggtctctccgca
tggtatctgtccatgtacctccacaaagaggcacacggcagacttggattcttcgggtat
gacctgcaggatcagtgcggtgcaaccaacgtgttctcaattgcctcagatgaaggctgc
ataggcgaatgcagaggcgcaaactatcccaactatgccatga
>EU495304	Archaea;Euryarchaeota;Methanomicrobia;Methanosarcinales;Methanosarcinaea;ANME2D;unknown
catgcagataggtatgtcctttatcarcgcatatcacatgtgcgccggtgaagcagcagt
cggtgaacttgcattcacagccaaacacgcaggacttgtcgaaatgggtgatatgatccc
ggcacgcagagcaagaggtccaaatgaaccaggaggattgtccttcggtcatatggcaga
tatcgtccagacaaacagaaagggtccagaagatccagtcaacgtagtattgcagactgc
aagcgcagccacaatgctgtatgaccagatctggctcggtggctacatgtcaggcggcgt
cggtttcacaatgtatgcaacaccagcatacaccaatgatatcgtcgatgacttcctgta
ttggggcaacgactatgcagcaaagaaatacggcggaaatggaaaggcaaaagccaccat
cgacactgtaaaagatatcgctacagaaacaacactgtacggtcttgaagcatacgagaa
gtacccgacaacactggaagaccactttggtggctcacagagagcaacagtagtatcaat
cgcagcaggcggcgcaacagctctggcaacaggccacagccaggccggtctctctgcatg
gtacctgtccatgtacctccacaaagaggcacacggcagacttggattctacgggtatga
cctgcaggatcagtgcggtgcaacaaatgtattctcaattgcatcagatgaaggatgcat
aggcgaatgcagaggcgcaaactacccaaactacgccatga
>EU681943	Archaea;Euryarchaeota;Methanomicrobia;Methanosarcinales;Methanosarcinaea;ANME2D;unknown
gccatgcaaataggtatgtcctttatcagcgcatatcacatgtgcgccggtgaagcagca
gtcggtgaacttgcattcacagccaagcacgctggacttgtcgaaatgggagatatgatc
cctgctcgcagagcaaggggaccaaatgagcccggaggattgtccttcggtcatatggca
gatatcgtccagaccaacaggaagggccccgaagatccggttaatgtgatattgcaggtc
ggaagcgcggccacaatgctgtatgaccagatctggctcggaggctacatgtcaggcggc
gtcggattcaccatgtatgcaacaccagcatacaccaatgatatcgtcgatgatgacctg
tactgggccaacgagtatgcatcaaagaaatatggcggaaatggaaaggcaaaagccacc
attgaaactgtaaaagacatcgctacagaatcaacactgtacagtcttgagaactacgag
aagtatcccacaacccttgaggaccatttcggcggttcacagagggccacagtcgctgca
atcgcagcaggtggagcaacagcacttgcaactggacacagccaggccggtctctccgca
tggtatctctccatgtacctccacaaagaggcacacggcagacttggattctacggatat
gacctgcaggatcagtgcggtgcaaccaacgtgttctcgatcggatcagatgaaggctgc
ataggcgaatgcagaggtgctaactacccaaactacgccatgaa
>JQ618201	Archaea;Euryarchaeota;Methanomicrobia;Methanosarcinales;Methanosarcinaea;ANME2D;unknown
tatgatcaaatttggctcggcggctacatgtcaggcggtgtcggtttcacaatgtatgca
acaccagcatacaccaacgacattgtcgatgacttcctgtactggggcaacgactatgca
tcaaagaaatatggcggaaatggaaaggcaaaagccaccatcgaaactgtaaaggatatc
ggtacagaaacaacactgtacggtcttgagcagtacgagaagtacccgacaacactcgaa
gaccacttcggtggatcccagagagctacagttgtcgcgatcgcagcaggcggcgcaaca
gctctggcaaccggacacagcaacgccggtctctccgcatggtatctctccatgtacctc
cacaaagaggcacacggcagacttggattctacggatatgacctgcaggatcagtgcggt
gcaaccaacgtgttctcgatcggctcagacgagggctgcataggcgaatgcagaggcgct
aactaccccaactatgcaatgaacgt
>FR871726	Archaea;Euryarchaeota;Methanomicrobia;Methanosarcinales;Methanosarcinaea;ANME2D;unknown
gccatgcagatcggaatgtcctttatcagtgcatatcatatgtgcgccggtgaagcagca
gtcggtgaacttgcattcacagccaaacacgcaggacttgtcgaaatgggtgatatgatc
ccagcacgcagagctcgtggaccaaatgaaccaggaggattatccttcggtcatatggca
gatatcgtccagaccaacagaaagtcaccagaagatccagtcaacgtagtattgcagact
gcaagcgcagccacaatgctgtatgaccagatctggctcggcggctacatgtcaggcggc
gtcggattcacaatgtatgcaacaccagcatacaccaatgatatcgtcgatgacttcctg
tactggggcaacgactatgcatcaaagaaatacggtggaaatggcaaggcaaaagccacc
ctcgaaactgtaaaagatatcgctacagaaacaacactgtacggtcttgaagcatacgag
aagtacccaacaacactggaagaccacttcggtggttcacagagagcaaccgtcatctca
atagcagcaggtggcgcaacagctatggcaaccggacacagccaggccggtctctccgca
tggtatctctccatgtacctccacaaagaggcacacggcagacttggattctacggatat
gacttgcaggatcagtgcggtgcaaccaacgtgttctcgatcggctcagatgaaggctgt
ataggcgaatgcagaggcgcaaactaccctaactacgccatga
>JX942675	Archaea;Euryarchaeota;Methanomicrobia;Methanosarcinales;Methanosarcinaea;ANME2D;unknown
atgtcgggtgccgtcggcttcacaatgtatgcaacaccagcatacaccaatgatatcgtt
gacgatttcctgtactgggccaacgactactgtaagaagaaatacggtgaaaatggaaag
gcaaaagccaccatcgagacggtagaagacatcgctacagagtcaacactgtacagtctt
gaagcatacgagaagtatccgacaacactggaagaccacttcggtggctcacagagggca
accgtcgttgcaatcgcagcaggcggcgcaacaggtcttgcaacaggacacagccaggcc
ggtctctccgcatggtatctctccatgtacctccacaaagaggcacacggcagacttgga
ttctacggatatgacctgcaggatcagtgcggtgcaaccaacgtgttctcgatcggctca
gacgagggctgcataggcgaatgcagaggcgctaactaccccaactatgcaatg
>KF823386	Archaea;Euryarchaeota;Methanomicrobia;Methanosarcinales;Methanosarcinaea;ANME2D;unknown
tatgatcagatttggctcggcggctacatgtcaggcggtgtcggattcacaatgtatgca
acaccagcatacaccaacgatatcgttgatgactacctgtactggggaaatgagtacgca
aagaagaaatacggcggaaatggaaaggcaaaggcaacaatcgagacagtaaaagatatc
gctacagaggtaaccctgtacggtcttgaaagttacgagaagtatccgacaacactcgaa
gatcacttcggtggatcacagagagctacagtcgtctcaatcgcagcaggcggcgcaaca
ggtctggcaacaggacacagccaggccggtctctccgcatggtatctctccatgtacctc
cacaaagaggcacacggcagacttggattctacgggtatgacctgcaggatcagtgcgat
gcaaccaacgtgttctcaatcggctcagacgagggctgcataggcgaatgcagaggcgct
aactacccgaattatgcaatgaacgt
>KF823552	Archaea;Euryarchaeota;Methanomicrobia;Methanosarcinales;Methanosarcinaea;ANME2D;unknown
tatgatcagatatggctcggcggctacatgtcaggcggtgtcggattcacaatgtatgca
acaccagcatacaccaacgatatcgttgatgactacctgtactggggaaatgagtacgca
aagaagaaatacggcggaaatggaaaggcaaaggcaacaatcgagacagtaaaagatatc
gctacagaggtaaccctgtacggtcttgaaagctacgagaagtatccgacaacactcgaa
gatcacttcggtggatcacagagagctacagtcgtctcaatcgcagcaggcggcgcaaca
gctctggcaaccggacacagccaggccggtctctccgcatggtatctctccatgtacctc
cacaaagaggcacacggcagacttggattctacgggtatgacctgcaggatcagtgcggt
gcaaccaacgtgttctcaatcggctcagacgagggctgcataggcgaatgcagaggcgct
aactacccgaactacgcaatgaatgt
>KM273433	Archaea;Euryarchaeota;Methanomicrobia;Methanosarcinales;Methanosarcinaea;ANME2D;unknown
agtctgttcaatagcagcaggcggcgcaacagctctggcaacaggccacagccaggccgg
tctctccgcatggtatctgtccatgtacctccacaaagaggcacacggcagacttggatt
cttcgggtatgacctgcaggatcagtgcggtgcaaccaacgtgttctcaattgcctcaga
tgaaggctgcataggcgaatgcagaggcgcaaactatcctaactacgccatgaacg
>KP342556	Archaea;Euryarchaeota;Methanomicrobia;Methanosarcinales;Methanosarcinaea;ANME2D;unknown
tacgatcagatctggcttggcggatacatgtcaggcggtgtcggattcacaatgtatgca
ttaccagcatactgcaacgatatccttgacgacgacctgtactgggctgacgactatgca
tcaaagaaatacggtggacgtggaaaggcaaaagccacaatcgagaccgtaaaagacatc
gctacagaatcaacactgtactctcttgaaaactacgagaagtatccaaccatactggaa
gaccacttcggcggttcactgagagcaacagtttgcgcaatggcagcaggcggcgcaaca
gctctggcaacagggcacagccaggccggtctctccgcatggtacctgtccatgtacctc
cacaaagaggcacacggcagacttggattctatgggtatgacctgcaggatcagtgcggt
gcaaccaacgtattctcaattgcctcagatgaaggctgcataggcgaatgcagaggcgct
aactaccccaactacgcaatgaacgt
>KR337560	Archaea;Euryarchaeota;Methanomicrobia;Methanosarcinales;Methanosarcinaea;ANME2D;unknown
gcaatgcagataggtatgtcctttatcagtgcatatcacatgtgcgccggtgaagcagca
gtcggagaacttgcattcacagccaaacacgcaggacttgtcgaaatgggtgatatgatc
ccagcacgcagagctcgcggaccaaatgaaccaggaggattatccttcggtcatatggca
gatatcgtccagacaaacagaaagggtccagaagatccagtcaatgtagtattgcagact
gcaagcgcagccacaatgctgtatgaccagatctggctcggtggctacatgtcaggcggc
gtcggattcacaatgtatgcaacaccagcatacaccaatgatatcgtcgatgacttcctg
tactggggcaacgactatgcagcaaagaaatacggcggaaatggaaaggcaaaagccacc
atcgacactgtaaaagatatcgctacagaaacaacactgtacggtcttgaagcatacgag
aagtacccaaccacactcgaggatcactttggtggttcacagagagctacagtcgtatca
atcgcagcaggcggcgcaacagctctggcaacaggccacagccaggccggtctctctgca
tggtacctgtccatgtacctccacaaagaggcacacggcagacttggattctacgggtat
gacctgcaggatcagtgcggtgcaaccaacgtattctcaattgcctcagatgaaggctgc
ataggcgaatgcagaggcgcaaactacccaaactacgcaatga
>KR337563	Archaea;Euryarchaeota;Methanomicrobia;Methanosarcinales;Methanosarcinaea;ANME2D;unknown
gcaatgcaggttggtatgtcctttatcagtgcatatcacatgtgcgccggtgaagcagca
gtcggagaacttgcattcacagccaaacacgcaggacttgtcgaaatgggtgatatgatc
ccagcacgcagagctcgcggaccaaatgaaccaggaggattatccttcggtcatatggca
gatatcgtccagacagacagaaagggcccagaggacccggtcaacgtagtattgcagact
gcaagcgcagccacaatgctgtatgaccagatctggctcggtggctacatgtcaggcggc
gtcggattcacaatgtatgcaacaccagcatacaccaatgatatcgtcgatgacttcctg
tactggggcaacgactatgcagcaaagaaatacggcggaaatggaaaggcaaaagccacc
atagacaccgtaaaagatatcgctacagaaacaacactgtacggtcttgaagcatacgag
aagtacccgaccacactggaagaccactttggtggctcacagagagcaacagtcatatca
atcgcagtaggcggcgcaacagctctggcaacaggccacagccaggccggtctatctgca
tggtacctgtccatgtacctccacaaagaggcccacggaagacttggtttctatggatat
gacttgcaggatcagtgcggtgcaaccaacgtgttctcaattgcctcagatgaaggccgc
ataggcgaatgcagaggcgcaaactacccaaactatgcaatga
>KT387805	Archaea;Bathyarchaeota;Bathyarchaeota;Bathyarchaeota;Bathyarchaeota;Bathyarchaeota;unknown
ttggcggaggaggaaaggaaaaggaaggcccctagggagggccaaataaccgctagagaa
cgagagtacgtgcgggaactttacgccgtttccgagcgtttcttggaagtcgaaagaaaa
agacccatgtacgctgccatggagaggacgtttggctcggacccctttcagaggatagac
cccaagatgtacaagaggggtgggttcaggcaatcgaagcgcaaacaggagttcgtcagg
ctcggcagacaagtggctatagagagaggcctacccgcttacaatcgagctatggggatc
cccctaggtcaaaggcaactcgaacctttctccgtcggcaagacgggcattttagcggag
caagacgatctccatcacgtcaacaatccagctatccagcaaatggttgatgacatcaag
cggaccacgatcgtcaatctagacatagcccatcggatgcttcaggttcgggccggcaag
gaagttacgcccgagacgatcaacctttacctcgagaccctgaaccacaccatgtgcggg
ggtgcggtggctcaggagcacatgtctgagataaacccgctcttggtgaaagatgcgtac
gctaaggtgatcaccggaagcgatgagataaaagatgctttggaccgccgtttcgtcata
gacctggacaaacaattccatcccacccgggcgaagaagctcaaggaggcgataggtaat
accatatgggtagtgctgagggctccgacgatagcgataaggatggcggatggggaagag
gccgggaggtggagcgccatgcagaacacgatggccttcatcggatcctatgggctctcc
ggtgaacaggtggtttcagatctggcatattctttcaagcatgcgcgggttatccgcatg
gggaacaagttttggttccagcgaatgcgtggaaggaacgagcccggtggcatgcccgag
ggttatctgtgcgattgcgctcaatcctgttcccatttgcccgcgaaaccgtttttgaaa
gccgctcaggagtccattgaagaagccaagaaatacgttcacgccatgtctgaaggcatc
tgcatcccagcgatcatagacagcgcctattggttcgggttttacatgagcggcggaata
gggttcacgaataccactgcgggggcagccctgggggaagcgagcgagaccttccaagag
gagctcgccgagttgagcaacaaatatgctgcggatatagacagggtgccgcccaggtgg
gatgtggtcaggttcatagtggacatgataattcaatacgcgatggaaacttatgagaag
attcccgctctcactgaattccattggggaggggcccacaggatatcgcttataggtagt
ttgggtgccggcacggccgcgttgctcacgggtgattcaacgatgggcctttgggggagc
cattatgccatagcgctggccatgaaggaagggtggttgagaacaggatgggccggacaa
gaggttcaggatcacataggtctgccctacctttgcagctacagacccgaggaaggaaat
tttgcagaattgaggggctacaacaccccatacgcatctttcacggctgggcacggcgtc
atccgggaggtggctgggtacgcggcgatggtggggcgaggtgacgcgtgggttgccagt
ccggtggtgaaggctgcgttcgccgatccccacttggtttttgacttcagggaacctaaa
atgtgcattgcgaaggcaaccttgcgccaattcatgccggccggggagagagatccaacc
cttcccccacactag
>KT387806	Archaea;Bathyarchaeota;Bathyarchaeota;Bathyarchaeota;Bathyarchaeota;Bathyarchaeota;unknown
ttggaggagaaagaagaaagaaaaaagttttatgacgataaaggtcaaataacggctaga
gagcgcgattacgtaagggaactctacgctgtatccaaaaagttccttccaaccgaaaga
agaagagcaatctactctagattagagaagcaatttggcgcagaccccctcagccttgtg
gattcagaaatgtataaacggggtgggtacaggcaatcaaaacgtaaacaagaattcgtt
aagtcgggtcgacaaattgccatagaaagaggcataccagcctataatcgagctgttgga
attcctctaggtcaaagaattcttgaaccttacgtaatcactgggactgatattacagta
gaacaggatgatactcatcatgttaacaatccagccatccaacagatggtggacgacatc
aagagaaccacaatagtcaacatcgacatcgcccacagaatgcttcaagtaagggctgga
aaagaagtaactccggaaacaatcaacctctacttagaaacccttaatcatactatgtgc
ggtggcgccgtagcccaagaacacatgtccgagattaatcccttgctggtgaaagacgcg
tatgctaaggtgattactggaagcgacgaaattaaagacgctctagacagaaggtacgtc
attgatattgacagactttttcacccaaccagggcggagcaactgaagaaagcccttggc
aacagcatctgggtggttcttagaaccccgacaatagcgataaggatggctgatggtgac
gaggctcataggtgggctgctatgcagaacacgatggcttttatcggatcctacggcctt
tcgggagaacacgtagtttccgacctagcctactccttcaagcacgccagagttgtaaac
atgggtaacaaaatgtggtaccaaagaatgcgcggaaggaatgagcccggcggcttccca
gacggctacatatgcgacttcatccaatccgagcgagacctaccggcaagacctttcttg
gaagtttcagaggaggatccggaagaggctaagaaatattcccgtgctatgtacgaaggt
atcggcgcaatcgcagcagttcttgacaatatgatatggctgggattctacatgagtggc
ggtataggattctcaaacacggtatccgctgcaggtctcgcaggaggcgtaatagaagat
atcacagaagagcttattgaaacgacccacagatatatccgaggtataaagaaggtacca
ccaaaatgggatattgtcagattcatagtcgatatgatcatacagtacgtgatggaatct
tatgaaaagttcccagcattgtccgaattccattggggaggagcccataaggtttcaatc
ataggtagtatgggtgctggtgtggcttcacttctcacaggtagttcaacaatgggcatg
tgggctggccactatgctatagcgctggttatgaaagaggggtggttgagaactggatgg
gctggacaagaaatccaggatcacataggtttgccgagcctatgtagctttaggcctgaa
gaaggcaatttcgcggaattaagaggtcttaactacccgatgcaatcattcagcgcagcc
catggttctctaagggatgcagctatatatggagcaatgataggaagaggttcagcatgg
agtgccagtccagtggttaaggtagctttcgctgatccgcatctggtctttgacttcaag
aatccaagattatgcattgcgaaagcgtgtataaagcaattcatgccagccggagaaagg
ggcccgtcgctcccagcgcattag
>KT387807	Archaea;Bathyarchaeota;Bathyarchaeota;Bathyarchaeota;Bathyarchaeota;Bathyarchaeota;unknown
atgatgttagaaaaaagtaatgagaaaaagcggacgaagctttacgaaaaagaaaaaggt
caaatagaagccaagacacgcgagtacgtcagggaacttacatccgttgctagaagattc
cttccgattgaaaaggaaaggtcactttattctagtttggagacggtatttggagcagag
ccatttgaacttcaggatcctaaaatgtacaagcggggcggttataagcaggtgggacga
aagcaggaattcgtcagacttggacgacaggtcgcgatcgaaaggggtataccagcttac
aacagggctgttgggatccctcttggccagaggcagctagaaccttatatcatctccggc
acggacatcatagtagaccaagacgacacccaccacgtgaacaacccagctatacagcaa
atggtcgacgacatcaagcgaacaaccataatcaacctagatatagctcacaggttgctc
caagtcagggctggaaaagaggtcactcctgagacaacaaacctatacctcgaaaccttg
aatcacacgatcggcgggggagctgttgcgcaagagcacctctctgaaataaacccgcta
cttgtgaaagattcgtacgccaaagcgatcaccgggagcgatgaggtgaaggattctctg
gaccgaaggttcgtgatagatatagacaagcaattccacccgacaagagcaaagcagctg
aaagaagccctaggcgatagcgtttgggtggtcctgagggttcctaccatagctatccga
atggcggatggagacgtagcggcgagatgggccgcaatgcagaatacgatggctttcaca
ggctcctatgggctatccggggagcacatagtttcggacttagctttctctttcaaacac
gctcgcgtcgttcgaatggggaacaagctatggtaccagcgggcaaggggaacgaacgag
ccagggggcttcattgatggcttcata
>KT387808	Archaea;Bathyarchaeota;Bathyarchaeota;Bathyarchaeota;Bathyarchaeota;Bathyarchaeota;unknown
ggctcctatgggctatccggggagcacatagtttcggacttagctttctctttcaaacac
gctcgcgtcgttcgaatggggaacaagctatggtaccagcgggcaaggggaacgaacgag
ccagggggcttcatcgatggctttatcggtgatttcatgcaatccgagcgggacttgccg
gcgagacgcttcttagaggttgcccaagaagatgaagatgaggcgaaaaagtacatccac
gccttgattgactctgcatcgattggagcaattcttgacaacacgatatggctagggttc
tatatgagcggtggtatagggttctcaaacacagtgggcggagcggcccttgcagggaac
atactagaagattttgcggacgaattagttgaacttattcatagatataccaaaggtgta
aggactatacctccaaagtgggatgtcgtcaggttcatagttgatgcgatagtacaatac
acgatggaatcctacgagaagttcccactgcttgctgaattccactggggaggagctcat
agaatttcggttataggagctatgggcgcgagtgctgccggaattcttacgggtagttca
acgatggcactttggggtgcacaccacgctatagcgctggtcatgaaagaaggatggtta
agaactgggtgggctggacaagagatccaagatcacataggtttgccctacttatgcagc
ttcaggcacgaagaaggcaatcttaccgaattgagaggtcttaactatccgatgcaatct
tttagtgcagcgcacggtgctataagggatacggccgtttactctgcgatgatggggagg
ggtacggcatggtgtgccagtccggtggtgaaagtcgcattcgcagacccgcacttagta
tttgactttaagcacccgagattatgcatagcgaaagcctgtctccgacaattcatgcca
gcaggggaaagggatccatcactccctgcacattga
>KT387809	Archaea;Bathyarchaeota;Bathyarchaeota;Bathyarchaeota;Bathyarchaeota;Bathyarchaeota;unknown
ataaacccgctgcttgtaaaagattcgtacgccaaagcgatcaccgggagcgatgaggtg
aaagattctctggaccgaaggttcgtgatagatatagacaagcaattccacccgacaaga
gcaaagcagctgaaagaagccataggcgatagcatttgggtggtcctgagggttcccacc
atagctatccgaatggcggatggagacgtagcggcgagatgggccgcaatgcagaatacg
atggctttcacaggctcctatgggctatccggggagcacatagtttcggacttggctttc
tctttcaaacacgctcgcgtcgttcgaatggggaacaagctatggtaccagcgggcaagg
ggaacgaacgagccagggggcttcatcgatggctttatcggtgatttcatgcaatccgag
cgggacttgccggcgagacgcttcttagaggttgcccaagaagatgaagatgaggcgaaa
aagtacatccgcgccttaatcgactccgcatcgattggagcaatccttgacaatacaata
tggctagggttctatatgagcggtggtatagggttctcaaacacagtgggcggagcggcc
cttgcagggaacatactagaagattttgcggacgaattagttgaacttattcatagatat
accaaaggtgtaaggactatacctccaaagtgggatgtcgtcaggttcatagttgatgcg
atagtacaatacacgatggaatcctacgagaagttcccactgcttgctgaattccactgg
ggaggagctcatagaatttcggttataggagctatgggcgcgagtgctgccggaattctt
acgggtagttcaacgatggcactttggggtgcacaccacgctatagcgctggtcatgaaa
gaaggatggttaagaactgggtgggctggacaagagatccaagatcacataggtttgccc
tacatatgcagcttcaggcaagaagaaggcaatcttaccgaattgagaggtcttaactat
ccgatgcaatcttttagtgcagcgcacggtgctataagggatacggccgtttactctgcg
atgatggggaggggtacggcatggtgtgccagtccggtggtgaaagtcgcattcgcagac
ccgcacttagtatttgactttaagcacccgagattatgcatagcgaaagcctgtctccga
caattcatgccagcgggggaaagggatccatcacttcccccacactga
>KT387810	Archaea;Bathyarchaeota;Bathyarchaeota;Bathyarchaeota;Bathyarchaeota;Bathyarchaeota;unknown
atgaaatcagtaacaaaacgtgaaaaaatttttgaggaaaaagctgagatagaggcaaaa
gagcgagagtatgtaagggaactattcgctgtcgctgaacgctttctctcagtcgaaagg
gaaagacggctctattcgagtttgggaaaggtattcggtgcagaaccgctagaactcaag
gatccgaaaatgtataagcgaggtggctacaggcaggtggggcgtaaacgggaattcgtc
aagctgggtagacaggttgcgatagagaggggcatacctgcttataatagagctgttggg
atccctttgggtcaaagacagctcgagccctacttgatctctggcaccgacatcatcgtt
gaccaagacgacacccatcacgtgaacaacccagctatccagcaaatggttgacgacatc
aaacggaccaccataataaacctcgatatagcccacaggttgctccaggtgagggcgggg
aaagaggtcactcccgaaaccataaacctctacctcgaaaccctaaaccataccgtttgc
gggggtgcggttgcccaggagcacctctcggagataaaccccctgttggttaaggacgct
tacgccaaggtcatcacggggagcgatgaggttaaggatgttctggaccgaaggttcgtg
atagacatagacgcgctgttccacccgacgagggctgagcagcttaagaaagccctcggg
gacagcatttgggttgttctcagagttcctacgatcgccattagaatggcggatggagac
atagcaactagatgggctgcgatgcagaacacaatggcattcatagggtcttatgggctt
tcgggcgaacacatagtttcagacctcgccttctcatttaagcacgcgagggttgttcgg
atgggtaacaagctctggtatcagcggatgcgaggaacgaacgagcctgggggattcccg
gatggcttcatatgcgatttcatgcagtgtgagagggatcttccaggaagacgcttttta
gaagttgcccaagaagatgaagaagaagctaaaaagtatgccaaagctatagtcgaaggt
gctggtgggataggcgcggtaattgataactcggtatggcttggattttacatgagtggc
ggtatcggtttctcaaacacaactactgcagccgctcttgcgggaaacgtattggaagat
ttcactgaccaagttgttgaattcactcataggtacgccgtgggtgtaaggaagattaca
cctacatgggatgtcattagattaatcgttcatatgataatacaatttgctatggaatct
tatgagaagttccctctactgaccgaattccattgggggggagctcatagaatcacggta
ataggtgtaatagctgcaggctcggtcggagctcttaccggtagttccacagcggcccta
aaggctggtcattatgccatagcacatctcatgaaggaggggtggttgagaaccggatgg
gctggacaagagattcaagaccatataggtttgccatatctatgtagtttcagacccgaa
gaaggcaatctcaccgaattaaggggtctaaattaccctatgcaatcgttcagcgcggct
catggtgctcttagggctgcggccgcatacggggcaatgataggaagaggtacggcgtgg
tgcacaagccctgtagtgaaggcggctttcgcagatcctcacttgctcttcgactttaag
aatccgaggttatgcatagcgaaagctgctctgcggcaattcatgccggctggggaaagg
gatccaacacttccgcttcattaa
>KT387811	Archaea;Bathyarchaeota;Bathyarchaeota;Bathyarchaeota;Bathyarchaeota;Bathyarchaeota;unknown
gctttcataggcgcttatggattatccggggagcacgtgataacagacctcgcgtattct
ttcaagcatgctcgcgtggtgcacatgggtaacaagctttggtacccacgcatgcgtgga
aggaatgagccaggcggatttttagatggatatgtatgtgatttcatacaaagtgagcga
gacttaccagctatacgatttttaaaagttgtccaagaggatatggatgaggcaaagaaa
tacctgcgcgttatcattgaaggaataggtgggatatcctctatgattgaaaatacattg
tggtttggcttttaccaaactggtggagtaggggtttcgggttctgtagctacgtactct
cttactagaatattagaggatatatccgaagaaatggtggaactgattcacaaatatacc
caaggtgtgagaaaggtacctcctaagtggaatgtgattaaaacgatagtcgattccctc
attcagtatacgatggaatgttatgagaaattcccagcactctcagaaattcattgggga
ggggcccacaaaatgagtttaataggaatgatgggtgcaattgccatnntcgctggcggt
cattatgccatatcttgtgtaatgaaggagggatggttaaggacgggtcccgtcgcgatg
gcggttcaggatgattttggtttgccttatttgtgttctcttagaccagaggagggtaat
gtgcttgaattacgtgggatgaactatccaatgcacgccttcacgccagcgcacgcagct
atgaggcaagctgcaatcttttcggcgatgataggaagagggggttcatggtgtgtaagt
ccagtgataaaagttgcgtttgcagatccacacttaatctttgatttcaagcaacctaga
ttgtgcataggcaaaggagct
>KT387812	Archaea;Bathyarchaeota;Bathyarchaeota;Bathyarchaeota;Bathyarchaeota;Bathyarchaeota;unknown
atgatcgctgggactggcatcatagcggaacaggatgatacccatcaactcaacaaccct
gctgaacagcaaatgctcgatgatatcaagcgaaccacgatagttaacattgacatcgcc
caccgaatgctcaccgtacgggctgggaaggaagtaacccccgaaacgatcaacctgtac
ctagaaactctcaatcacacaatggtcggcggtgcggtggcccaagaacacatgtctgaa
ataaatccgctcctcacgaaagatgcttatgcaaaagtgatcaccggaagcgatgagatc
aaggatgcgctggacaagagattcgtcatcgacatagacaaactcttccacccgacaagg
gcggtgctgttgaagaaagctataggtgatacgatgtgggtagttctgaggaccccgacg
ctcgcgataaggacggcagatggagatgaagcccacaggtgggcagccatgcagaatacg
atggctttcatcggatcttatgggctctcgggagaacacataatttctgacttagcctat
ggattcaagcacgcccgtgccgtaaagatgggtaacaagatgtggtatcaaaggatgcgt
ggaaccaacgaaatcggcggtatgcctgatggttacatagctgatttcatgcaagccgag
cgggatttacccgcaagacgcttcttagaagtcgctcaggaggatgaagatgaagcctat
aaatatgcccttgcgctgggcgagggttccggtgggatagcagcaattcttgataattca
ttatggctggggttctacatgagcggcggcata
>KT387813	Archaea;Bathyarchaeota;Bathyarchaeota;Bathyarchaeota;Bathyarchaeota;Bathyarchaeota;unknown
atgcaagccgagagggatttacctgcaagacgctttttagaggtcgctcaggaggacgaa
gatgaagcctataaatatgtccttgcaataggcgagggttcaggcgggatagcagcaatt
cttgacaattcattatggcttggattctacatgagcggcggcataggtttctcaaatacc
gtcgccgcagcagctctctccgaggtgttgaatgatttctcaaaggagttgatagaactc
tctcaccgatatacccaaggtgtaaggaaggtaccacctaagtgggaaaccattaggatc
atgatcaattcggtaatccaatacatgatggaatcctacgagaagttccctgcgctggct
gaattccattggggtggggctcacagggtctcaattataggttctatgggtgcgggttca
gccgggatgcttacgggtagttcaacgatgggcctgtggggtggctattacgccatagca
ttcgccatgaaggaaggctggctgagaaccgggtgggcaggacaagaggttcaagatcac
gtaggtttgccaggcttgtgtagtttcagacctgaggaaggcaacctcgctgaattgaga
ggccttaactacccgatgcaaactttcacggcagcccacggtgtcctccgagatacggcc
tgttacgcagcgatgttggggaggggtggagcatggtgtgcgagtccagttgtgaaagta
gccttcgcggatccgcatttggtctttgatttcaagcatccgagattaagcatagcaaaa
gcgtgcatgcgtcaattcatgccagcaggagaaagagacgcggtactcccagcccattga
>KT387814	Archaea;Bathyarchaeota;Bathyarchaeota;Bathyarchaeota;Bathyarchaeota;Bathyarchaeota;unknown
ggcgagggttcgggcgggatagcagcgattcttgataattcattatggcttggattttac
atgagcggtggtataggtttctcaaataccgtagcctcagcagctctctcggaggtatta
aatgagttctcaagggagttgatagaactctcccatcgatacactcaaggtgtgaggaaa
gtagcactcaagtgggaaaccatcaggaccatggtcaattcgatagtacaatacatgatg
gaatcctatgagaagtttcctgcactagccgaattccattggggtggggcccacagggtc
tcaattataggttctataggtgcgagttcagccgcgatgcttacaggtagttcaacgatg
ggtctgatgggtggctattacgcaatagcattcgccatgaaggaaggctggttgagaaca
ggatgggcaggacaagaggttcaagatcacgtgggtttgccaggcctgtgtagtttcaga
cctgaggaaggcaacttagccgaattgagaggccttaactacccgatgcaaactttcaca
gcagcccacggtgtcctc
>KT387816	Archaea;Bathyarchaeota;Bathyarchaeota;Bathyarchaeota;Bathyarchaeota;Bathyarchaeota;unknown
gtcctgaggagcccaacgcttgcgataagaacggcggatggggaagaggcccaccgatgg
gcggctatgcagaattcgatggctttcatcgggtcttacgggctttctggagaacacata
atttccgacttagcatttgcgttcaagcacgcccgtgccgtgaagatgggtggcaagatg
tggtaccaaaggatgcgcggaaccaacgaaatcggaggcatgcccgatggtttcatagcc
gatttcatgcaatccgaacgggatttgcccgcgagacgtttcttagaggtcgctcaggag
gacgaagatgaagcctttaaatatgctcttgcggcaagcgagggttcgggtgggatagca
gctattcttgataatgcactatggcttggattctacatgagcggcggtataggtttctca
aataccgtagcctcagcagctctctcggagatagtaaatgagttcgcaaaggagttgata
gaactctcccatcgatacactcaaggtgtgaggaaagtagcaatcaagtgggaaaccatt
aggaccatggtcaattccgtaatccagtatatgatggaatcctatgagaagttccctgcg
ctggccgaattccactggggtggagctcacagggtctcgattataggttctat
>KT387817	Archaea;Bathyarchaeota;Bathyarchaeota;Bathyarchaeota;Bathyarchaeota;Bathyarchaeota;unknown
gttgcccaagaagatgaggatgaggcgaaaaagtacatccacgccttgattgactctgca
tcgattggagaattcttgacaacacgatatggctagggttctatatgagcggtggtatag
ggttctcaaacacggtgggcggagcggcccttgcaggaaacatactagaagattttgcgg
acgaattagttgaacttattcatagatataccaaaggtgtaaggactatacctccaaagt
gggatgtcgtcaggttcatagttgatgcgatagtacaatacacgatggaatcctacgaga
agttcccactgcttgctgaattccactggggaggagctcatagaatttcggttataggag
ctatgggcgcgagtgctgccggaattcttacgggtagttcaacgatgggactttggggtg
cacaccacgctatagcgctggtcatgaaagaaggatggttaagaactgggtgggctggac
aagagatccaagatcacataggtttgccggccctttgcggtttcaggcccgaagaaggca
gtcttaccgaattgagaggtcttaactatccgatgcaatcttttagtgcagcgcacggtg
ctataagggatacggccgtttactctgcgatgatggggagaggtacggcatggtgtgcca
gtccggtggtgaaagtcgcattcgcagacccgcatctagtatttgactttaagcacccga
gattatgcatagcgaaagcctgtctccgacaattcatgccagcgggggaaagggatccat
cactcccaccacactag
>KT387818	Archaea;Bathyarchaeota;Bathyarchaeota;Bathyarchaeota;Bathyarchaeota;Bathyarchaeota;unknown
gacaaactctttcacccgacaagagcggtgcagttgaagaaagctataggtgatacaatg
tgggtagttctgagggctccaacgctcgcgataaggacggcagacggagatgaagcgcac
aggtgggcagctatgcagaatacaatggctttcatcggatcttatgggctttctggagaa
cacataatttccgacttagcgtttgcattcaagcacgcccgtgccgtaaaaatgggtaac
aagatgtggtatcaaaggatgcgtgggaccaacgaaatcggcggtatgcccgatggttac
atagccgatttcatgcaagccgagagggatttacctgcaagacgattcttagaagtcgct
caggaggatgaagatgaagcctataaatacgtccttgcattaggcgagggttcaggtggg
atagcagcaattcttgacaattcattatggcttggattctacatgagcggcggcataggt
ttttcaaataccgtcgccgcctcgggtctctcagaggtgttaaatgatttctcaagggag
ttgatagaactctcccaccgatatacccaaggcgtgaggaaggtgccacctaagtgggaa
agcattaggattctggttaattcggtggtacagtacatgatggaatcctatgagaagttc
cctgtactggccgaattccattggggtggggctcacagggtctcaattataggttctatg
ggtgcgggttcagccgcgttgcttacgggtagctcaacgatgggtctgtggggtggctat
tacgcaatagcgttcgccatgaaggaaggctggttg
>KT387819	Archaea;Bathyarchaeota;Bathyarchaeota;Bathyarchaeota;Bathyarchaeota;Bathyarchaeota;unknown
gcatcgattggagcaattcttgacaacacgatatggctagggttctatatgagcggtggt
atagggttctcaaacacagtgggcggagcggcccttgcagggaacatactagaagatttt
gcggatgaattggttgaacttatccatagatataccaaaggtgtaaggactatacctcca
aagtgggatgtcgtcaggttcatagttgatgcgatagtacaatacacgatggaatcctac
gagaagttcccactgcttgctgaattccactggggaggagctcatagaatttcggttata
ggagctatgggcgcgagtgctgccggaattcttacgggtagttcaacgatggcgcttgga
ggtgcacactacgctatagcattggtcatgaaagaaggatggttgagaactgggtgggct
ggacaagagatccaagatcacataggtttgccctacatatgcagcttcagacaagaagaa
ggcaattttaccgaactgagaggtcttaactatccgatgcaatctttcagtgcagcgcac
ggtgctataagggatacggccgtttactctgcgatgatggggaggggcacggcatggtgc
gccagtccggtggtgaaagttgcattcgcagatccgcacttagtatttgactttaaacac
ccgagattatgcatagcgaaagcttgtctccgacaattcatgccagcaggggaaagggat
>KM370764	Archaea;Euryarchaeota;Methanomicrobia;Methanosarcinales;Methanosarcinaea;ANME2;unknown
gttcattgcggcatacaacatgtgcgctggtgaggctgcagtagcagaccttgcgttcgc
ggcaaagcacgccgcagcagtccagatggctgagatgcttccagcaagaagagcaagatc
accaaacgagccaggaggactttccttcggttactgcgctgacatggtccagaagatgag
agtcaagccggaagacccggtcttgtacacactcgaggtcgttgctcgcggcacgatgct
ctacgaccagatatggcttggatcgtacatgtcaggtggtgtcggattcacacagtacgc
gacagcagcatacaccaacgatgtgctggatgacttcacgtactacggatacgactacgc
actgaacaagttcggacctgacggcacagcgccaaacgaccttgcaaccgcaaccgatct
tgcaaccgaggttaccctaaacggtatggagtgctacgaggactaccc
>AY324370	Archaea;Euryarchaeota;Methanomicrobia;Methanosarcinales;Methanosarcinaea;ANME2;unknown
gcggtagcagaccttgcgtttgcggcaaagcatgcggcagcagtccagatggctgagatg
cttccagcaaggagagcaagatcaccaaacgagccaggaggactttccttcggttactgc
gctgacatggtccagaagatgagagtcaagcctgacgacccggtcttgtacacactcgag
gtcgttgcttgcggcacgatgctctacgaccagatatggcttggatcatacatgtcaggt
ggtgtcggattcacgcagtacgcgacagcagcatacaccaacgatgtgctggatgacttc
acgtactacggatacgactacgcactgaacaagttcggacctgacggaacagcaccaaac
gaccttgcaaccgcaaccgaccttgcaacagaggttaccctaaacggtatggagtgctac
gaggactacccaacgcttcttgaggaccacttcggtggatcgcagagggcaggaatcctt
gcagcagccagtgcatgcacaaccggtattgcaacaggtaatgcacaggtagcactgtcc
gcatggtacatgtcgatgtacgtgcacaaggaaggctggggacgactcggattcttcgga
tacgacctgcaggaccagtgcggtgcaacgaacgtatgctcgtaccagggcgacgaggga
tgctgcctcgaac
>AY883170	Archaea;Euryarchaeota;Methanomicrobia;Methanosarcinales;Methanosarcinaea;ANME2;unknown
gccatgcagataggaatgtcgttcattgcggcatacaacatgtgcgctggtgaggctgca
gtagcagaccttgcgttcgcagcaaagcacgctgcagcagtccagatggctgagatgctt
cctgcgaggagagcaagatcaccaaacgagcctggaggactgtccttcggttactgcgct
gacatggtccagaagatgagagtcaagccggaagacccggtcttgtacacactcgaggtc
gttgcttgcggcacgatgctctacgaccagatatggcttggatcatacatgtcaggtggt
gtcggattcacgcagtacgcgacagcagcatacaccaacgatgtgctggatgacttcacg
tactacggatacgactacgcactgaacaagttcggacctgacggcacagcgccaaacgac
cttgcaaccgcaaccgaccttgcaacagaggttaccttaaacggtatggagtgctacgag
gactacccaacgcttcttgaggaccacttcggtggatcgcagagagcaggaatccttgca
gcagccagtgcatgcacaaccggtatcgcaaccggtaacgcacaggtagcactgtccgca
tggtacatgtcgatgtacctgcacaaggaaggctggggacgactcggattcttcggatac
gacttgcaggaccagtgcggtgcaacgaacgtatgctcgtaccagggtgacgagggatgc
tgcctcgaactccgtggcgcaaactaccccaactacgccatga
>HQ454478	Archaea;Euryarchaeota;Methanomicrobia;Methanosarcinales;Methanosarcinaea;ANME2;unknown
gccatgcagataggtatgtcgttcattgcggcatacaacatgtgcgctggtgaggctgca
gtagcagaccttgcgttcgcagcaaagcacgctgcagcagtccagatggctgagatgctt
ccagcaagaagagcaagatcaccaaacgagccaggaggactgtccttcggttactgcgct
gacatggtccagaagatgagagtcaagccggaagacccggtcttgtacacactcgaggtc
gttgcatgcggcacgatgctctacgaccagatatggcttggatcgtacatgtcaggtggt
gtcggattcacgcagtacgcgacagcagcatacaccaacgacgtgctggatgacttcacg
tactacggatacgactacgcactgaacaagttcggacccgacggcacagcgccaaacgac
cttgcaaccgcaaccgaccttgcaacagaggttaccttaaacggtatggagtgctacgag
gactacccaacgcttcttgaggaccacttcggtggatcgcagagagcaggaatccttgca
gcagccagtgcatgcacaaccggtatcgcaaccggtaacgcacaggtagcactgtctgca
tggtacatgtcgatgtacctgcacaaggaaggctggggcagactcggattcttcggatac
gaccttcaggaccagtgcggtgcaacgaacgtatgctcgtaccagggtgacgaaggatgc
tgcctcgaactcagaggcgcaaactatcccaactacgccatga
>FR682811	Archaea;Euryarchaeota;Methanomicrobia;Methanosarcinales;Methanosarcinaea;ANME2;unknown
ctgcagtagcagaccttgcgtttgcggcaaagcacgcagcagctatccagatggctgaga
tgcttcctgcacgaagagcaagatcaccgaacgagccaggaggactgtccttcggttact
gcgctgacatggtccagacgatgagagtcaagccggaagacccggtctggtacacactcg
aggtcgttgcatgcggcacgatgctctacgaccagatatggctcggatcgtacatgtcag
gtggtgtcggattcacgcagtatgcaacagcagcatacacgaacgatgtgctggatgact
ccacgtactacggatacgactacgcactgaacaagtacggacctgacggcacagcaccaa
acgaccttgcaaccgcaaccgatctggcaaccgaggttaccttgaacggtatggagtgct
acgaggactatccaacgcttcttgaggaccacttcggtggatcgcagagagcaggaatcc
ttgcagcagcaagcgcatgcacaaccggtattgctaccggaaacgcacaggtcgcactct
cggcatggtacatgtcgatgtacgtgcacaaggaaggctggggacgactcggattcttcg
gatacgacctgcaggatcagtgcggtgcaaccaacgtctgctcgtaccagggtgacgagg
gatgctgcctcgaactcagaggtgcaaactaccccaactacg
>KM370776	Archaea;Euryarchaeota;Methanomicrobia;Methanosarcinales;Methanosarcinaea;ANME2;unknown
cggatcatacatgtcaggtggtgtcggattcacgcagtatgcgacagcagcatacacgaa
cgacgtgctggatgacttcacatactacggatacgactacgcactgaacaagtacggtcc
ggacggcacagcgccaaacgaccttgcaactgcaaccgacctggcaaccgaggttaccct
gaacggtatggaatcgtacgaggattacccaacgcttcttgaagaccacttcggtggatc
acagagagcaggaatccttgcagcggcaagcgcatgcacaaccggtattgctactggaaa
cgcacaggtcgcactgtctgcatggtacatgtcgatgtacttgcacaaggaaggctgggg
cagactcggattcttcggatacgacctgcaggaccagtgcggtgcaacgaacgtatgctc
ataccagggtgacgagggatgctgcctcgaactcagaggcgcaaactatccgaacta
>AB305373	Archaea;Euryarchaeota;Methanomicrobia;Methanosarcinales;Methanosarcinaea;ANME2;unknown
caatgcagatagggatgtcgtacattgcggcatacaacatgtgcgcaggtgaggctgcag
tagcagaccttgcatttgcggcaaagcacgcagcagctatccagatggctgagatgcttc
cggcaagaagggcaagatcaccgaacgagccaggaggactgtcattcggttactgcgctg
acatggttcagacgctgagaatcaagccggaagacccggtctggtacacacttgaggtcg
ttgcatgcggcacgatgctctacgaccagatatggctcggatcatacatgtcaggcggtg
tcggatttacgcagtatgcgacagcagcatacacgaacgacgtgctggacgacttcacat
actacggatacgactacgcactgaacaagtacggacctgacggcacagcgccaaacgacc
ttgcaactgcaaccgatttggcaaccgaggttaccctgaacggtatggaatcgtacgagg
attacccaacgcttcttgaagaccacttcggtggatcacagagagcaggaatccttgcag
cagccagcgcatgcacaaccggtattgctaccggaaatgcacaggttgcactgtctgcat
ggtacatgtcgatgtacgtgcacaaggaaggctggggcagactcggattcttcggatatg
acctgcaggaccagtgcggtgcaacgaacgtctgctcgtatcagggtgacgagggcgagt
gcctcgaactcagaggtgcaaattaccctaactacgccatga
>JX826416	Archaea;Euryarchaeota;Methanomicrobia;Methanosarcinales;Methanosarcinaea;ANME2;unknown
ttgattggtatgtcgtttattgcggcatacaacatgtgcgctggtgagggtgcagtagca
gaccttgcgtttgcggcaaagcatgcagcagctatccagatggctgagatgcttccggca
agaagggcaagatcaccgaacgagccaggaggactgtcgtttggttactgcgctgacatg
gtccagacgatgagaatcaagccggaagacccggtctggtacacactcgaggccgttgca
tgcggcacgatgctctacgaccagatatggctcggatcgtacatgtcaggtggtgtcgga
ttcacacagtacgcaacagcagcgtacacaaacgatgtgctggatgacttcacatactac
ggatacgactacgcactgaacaagtacggaccggacggcacagcgccaaacgaccttgca
accgcaaccgatattgcaaccgagaccaccctgaacggtatggaatcgtacgaggactac
ccaacgcttcttgaggatcacttcggtggatcgcagcgtgcaggtatccttgcagcggca
agcgcttgcgcaaccggtatcgcaaccggtaacgcacaggtcgcactgtctgcatggtac
atgtcgatgtacgtgcacaaggaaggctggggcagactcggattcttcggatacgacctg
caggaccagtgcggtgcaacgaacgtctgctcgtaccagggtgacgagggcgagtgcctc
gaactcagaggtgcaaactacccaaactatgca
>JF937817	Archaea;Euryarchaeota;Methanomicrobia;Methanosarcinales;Methanosarcinaea;ANME2;unknown
tacatgtcaggtggtgtcggattcacgcagtacgcaacagcagcatacaccaacgatgtg
ctggatgacttcacgtactacggatacgactacgcactgaacaagtacggagaagatggt
acagcaccaaacgaccttgcaactgcaaccgaccctgcaaccgaggttaccttaaacgct
atggagtgctacgaggactacccaacgcttcttgaggaccacttcggtggatcgcagcgt
gcaggtgtcatggcagcagcaagcgcatgcacaaccggtattgctaccggtaacgctcag
gtcgcactttccggatggtacatgtcgatgtacctgcacaaggaaggatggggcagactc
ggattcttcggatacgatctgcaagaccagtgcggtgcaaccaacgtatgctcgtaccag
ggtggcgagggatgctgcctcgaactccgtggcgcaaactatcct
>FJ403654	Archaea;Euryarchaeota;Methanomicrobia;Methanosarcinales;Methanosarcinaea;ANME2;unknown
gccatgcagatcggaatgtcgttcattgcggcatacaacatgtgggctggtgaggctgca
gtagcagaccttgcgtttgcggcaaagcatgctgcagcagtccagatggctgagatgctt
ccagcgaggagagcaagatcgccaaacgagccaggaggactttccttcggttactgcgct
gacatgtgtcagacacagagaatcgctccggaagacccggtccgctgcacactcgaagtt
gttgcgaccggcacgatgctctacgaccagatctggcttggatcatacatgtcaggtggt
gtcggattcacgcagtacgcaacagcagcatacaccaacgatgtgctggatgacttcacg
tactacggatacgactacgcactgaacaagtacggagacgatggtacagcaccaaacgac
cttgcaactgcaaccgaccttgcaaccgaggttaccttaaacgctatggagtgctacgag
gactacccaacgcttcttgaggaccacttcggtggatcgcagcgtgcaggtgtcatggca
gcagcaagcgcatgcacaaccggtattgctaccggtaacgctcaggtcgcactttccgga
tggtacatgtcgatgtacctgcacaaggaaggatggggcagactcggattcttcggatac
gatctgcaagaccagtgcggtgcaaccaacgtatgctcgtaccagggtgacgagggatgc
tgcctcgaactccgtggcgcaaactaccccaactatgcgatg
>AY324367	Archaea;Euryarchaeota;Methanomicrobia;Methanosarcinales;Methanosarcinaea;ANME2;unknown
gcagtagcagaccttgcgtttgcggcaaagcatgctgcagcagttcagatggctgagatg
cttccagcaagaagagcaagatcaccaaacgagccaggaggactttccttcggttactgc
gctgacatgtgtcagacacagagaatcgctccggacgacccggtccgctgcacactcgaa
gttgttgcaaccggcacgatgctctacgaccagatatggcttggatcatacatgtccggt
ggtgttggattcacgcagtacgcaacagcagcatacacgaacgatgtgctggatgacttc
acgtactacggatacgactacgcactgaacaagtacggagaggacggaacagcaccacaa
gaccttgcaaccgcaaccgaccttgcaaccgaggttaccttgaacgctatggagtgctac
gaggactacccaacgcttcttgaggaccacttcggtggatcgcagcgtgcaggtgtcatg
gcagcagcaagcgcatgcacaaccggtatcgcaaccggtaacgctcaggtcgcactgtcc
gcatggtacatgtcgatgtacctgcacaaggaaggatggggcagactcggattcttcgga
tacgacctgcaagaccagtgcggtgcaaccaacgtatgctcgtaccagggtgacgaggga
tgctgcctcgaactccgtggcgcaaactatcctaactacgcaatga
>EF026570	Archaea;Euryarchaeota;Methanomicrobia;Methanosarcinales;methermicoccaceae;methermicoccus;methermicoccus_shengliensis
gagtgtgctggtgaggcagccgtcgccgatttggcatatgccgccaagcacgcagccctc
gtgggcatgggcgacatgcttccagcaagaagggcaaggggacccaacgagcccggtgga
ctgcagtttgggtacctcgcggacatcgtgcaggcagacagggtgacggacgacaaggtc
aaggcatcactcgaggtcgtggccgctggtgcgatgctgtacgaccagatatggctcggc
tcgtacatgtcgggtggtgtgggcttcacgcagtatgccaccgcagcatacaccaacaac
atcctcgatgacttctcgtactacggatacgagtacgctgtggacaagtatggtggaccc
gcacaggcaccagccacgctcgagaccgtgaaggacatcgccacagagaccgcgatatac
gccatcgagcagtacgagtacttcccgaccctgctcgaggaccagtttggtgggtcccag
agggctgcggtggtggcggctgctgcgggcatcgccactggtctcgccacaggaaacagt
caggctggcctgtctggatggtatctcgcccagtacctgctcaaggaggcagagggcagg
ctcgggttcttcggatacgacctgcaggaccagtgcggtgcagccaacgtgttctcctat
cagtccgac
>GU357470	Archaea;Euryarchaeota;Methanomicrobia;Methanosarcinales;methermicoccaceae;methermicoccus;methermicoccus
gcaatgcagatcggaatgtccttcatcgcagcctacaggatgtgtgctggtgaggcagcc
gtcgccgatttggcatatgccgccaagcacgcagccctcgtgggcatgggcgacatgctt
ccagcaagaagggcaaggggacccaacgagcccggtggactgcagtttgggtacctcgcg
gacatcgtgcaggcaaacagggtgacggacgacaaggtcaaggcatcactcgaggtcgtg
gccgctggtgcgatgctgtacgaccagatatggctcggctcgtacatgtcgggtggtgtg
ggcttcacgcagtatgccaccgcagcatacaccaacaacatcctcgatgacttctcgtac
tacggatacgagtacgctgtggacaagtatggtggacccgcacaggcaccagccacgctc
gagaccgtgaaggacatcgccacagagaccgcgatatacgccatcgagcagtacgagtac
ttcccgaccctgctcgaggaccagtttggtgggtcccagagggttgcggtggtggcggct
gctgcgggcatcgccactggtctcgccacaggaaacagtcaggctggcctgtctggatgg
tatctcgcccagtacctgctcaaggaggcagagggcaggctcgggttcttcggatacgac
ctgcaggaccagtgcggtgcagccaacgtgttctcctatcagtccgacgagggactgccc
ctcgagctcagagggcccaactaccccaactatgccatg
>KM370766	Archaea;Euryarchaeota;Methanomicrobia;Methanosarcinales;methermicoccaceae;methermicoccus;methermicoccus
cgtacatgtcgggtggtgtgggcttcacgcagtacgccaccgcagcatacaccaacaaca
tcctcgatgacttctcatactacgggttcgagtacgctgtggacaagtatggtggacccg
cacaggcacccgccacgctcgagaccgtgaaggacatcgccaccgagaccgcgatatacg
ccatcgagcagtacgagtacttcccgacgctgctcgaggaccagttcggtggctcccaga
gggctgcggtggtggcagcggctgcgggcatcgccacagggcttgccacaggaaacagtc
aggctggcctgtcgggatggtatctcgcccagtacctgctcaaggaggcagagggcaggc
tcgggttcttcggatacgatctgcaggaccagtgcggtgccgccaacgtgttctcctacc
agtccgacgagggactgcccctcgagctcagaggacccaactacccc
>AY837773	Archaea;Euryarchaeota;Methanomicrobia;Methanosarcinales;methermicoccaceae;methermicoccus;unknown
tacgaccagatatggctcggctcgtacatgtctggtggtgtgggcttcacacagtacgcc
agtgccgcgtacaccaacaacatcctcgatgacttcacctgctacggacatgactacgcc
gtggacaagtatggagatgagggtcatgtgccagccacattcgagaccgtaaaggacatc
gccaccgagacagccatctacgccatcgagcaatacgagaagttccccgtgctgcttgag
gaccagttcggtggctcgcagagggctgcagtggtgtgtgctgcctctggaatatccact
gggctcgcaacgggcaacgaccaggcagggctatctgcgtggtatctcgcccagtacctg
ctcaaagaggctgaaggcaggctcgggttcttcgggtatgacctgcaggaccagtgcggt
gcttccaatgcgttctcttaccagtccgacgaggggctgcctctggaactcagaggtccc
aactaccccaattacgccatgaacgta
>KM370765	Archaea;Euryarchaeota;Methanomicrobia;Methanosarcinales;methermicoccaceae;methermicoccus;unknown
cgtacatgtctggtggtgtgggcttcacgcagtacgccactgcggcatacaccaacaaca
ttctggatgacttcacgtactacggacacgactatgccgtggacaagtacggtggagatg
cacaggcaccagccacgctcgagaccgtgaaggacatcgccaccgagaccgccatctacg
ccatagagcagtatgaggagttcccaacgctgctcgaggaccagttcggaggctcgcaga
gggctgcagtcgtgcgtgctgcggctggcatctcctctgggctcgcaactggcaacgacc
aagcggggttagctggatggtatctcgcccagtacctgctcaaggaggcagagggcaggc
tcgggttctatggctacgacctgcaagaccagtgcggcgcgactaacgtgttctcgtacc
agtcggatg
>KM370780	Archaea;Euryarchaeota;Methanomicrobia;Methanosarcinales;methermicoccaceae;methermicoccus;unknown
tggctcgtacatgtccggcggtgtgggcttcacacagtatgccacggcctcttacacgga
caacatcctcgacgacttcacgtactacggccacgattacgccgtagagaagtatggtgg
agacgcaaaagcaccctccacgctggaggtcgtcaaagacatcggtaccgagaccgccat
atacgcgatcgagcagtatgagtacgtaccaaccgttcttgaggaccacttcggtggttc
ccagagggctgctgtggttgccgctgcagctggaatcgccacaggcattgccacaggaaa
cagccaggcgggcctctctgcatggtacctcgcacagtatctcctcaaggaggctgaggg
caggctcggcttctatggatacgacctccaggaccagtgtggtgcagccaacgtattctc
catccagtccgatgaaggtctgccaattgagctgagagggccgaactacccg
>AY837769	Archaea;Euryarchaeota;Methanomicrobia;Methanosarcinales;Methanosaetaceae;Methanosaeta;unknown
tacgatcagatctggctgggaagctacatgtctggtggtgtaggattcactcagtacgca
accgcagcttacaccaacgacgtgctggatgacttcagctactatggctgtgactacggt
gtggacaagtacggcggctggggagaggctccggcaacgctggaggtagtcaaggatctg
gcaacagagaccaccttgtacgacatggagcagtacgagtcatacccaaccctgatggag
gaccacttcggtgggtctcagaggtcaggaatcatggctgcatcatgcggtgtcacttgt
ggttgtctcactggcagcagccagtcagcacttgctggatggtatctcagccacttgctt
cacaaggaaggctggggaagaatgggcttcttcggatatgacctgcaggatcagtgtggt
ccttgcaacgtctacagctatcagggcgacgagggcagcccactcgagctgagaggcccc
aactatccgaactacgccatgaacgta
>AY970349	Archaea;Euryarchaeota;Methanomicrobia;Methanosarcinales;Methanosaetaceae;Methanosaeta;Methanosaeta_harundinacea
acgttcatggcgtagttcggatagttcgcgcctctcagctcgagggggctcccctcgtcg
ccctggtagctgaagacgttggtcggaccgcactggtcctgcaggtcgtatccgaagaag
cccatcctgccccagccgtccttgtggatgaggtggctgaggtaccaggcggcgaggccg
gactggctgtttccggtcaggcaggcagagccgatggcgctggcggcggccatgaccgcg
gacctctgggaaccgccgaagtggtcctccagcagggtcgggaaggactcgtactgctcc
atggcgtagagggtcgtctcggtggcgatgtccttggaggtctccagggtggcgggagcc
ttgccccagtcaccgaacttgtccacgccgtagtcgcatgcgtagtaggagaagtcgtcc
aggacgtcgttggtgtaggcggccgtggcgtactgggtgaagccgacaccaccggacatg
tagctgccgagccaaatctgatcataa
>AY837772	Archaea;Euryarchaeota;Methanomicrobia;Methanosarcinales;Methanosaetaceae;Methanosaeta;unknown
tacgatcagatatggctgggcagctacatgtctggaggcgtcggattcacacagtacgcc
acagcagcctataccaacgatgtcctggacgatttctcctactatggcgtcgactatgcc
gtagataagtacggcggcttcgccaaggcgcctgccaacctggaggtcgtcaaggatctg
gccacagaggtcacgctctacgcgcttgagcagtacgagtcgttcccgacccttcttgag
gatcacttcggtggatcccagagggcaggagtcacagcagccgcttcgggaatcacctgc
gccatagcgacgggcaacagccaggcaggccttgcaggctggtacctctcgcagctgata
cataaagagtcccatggcaggctcgggttcttcggctacgacctgcgggatcagtgcggc
ccgaccaacgtcttctcgtaccagtcggacgagggcaatccgctcgagctgaggggcgcc
aactatccgaactacgcaatgaacgta
>AF414037	Archaea;Euryarchaeota;Methanomicrobia;Methanosarcinales;Methanosaetaceae;Methanosaeta;Methanosaeta_concilii
tacaccaacgatgtcctggatgacttctcctattatggtgtggactacgccaacgacaag
ttcggcggattcgccaaggcacccgcgaccatcgatgtcgccaaggagctggccactgag
gtcactctgtacggcattgagcagtacgaggccttccccaccctgcttgaggatcacttc
ggcgggtcccagagggcagccgttctggcagccgcttccggtatcacctccgccatcgcc
actggtcactcccagatcggcctggccggctggtatctctccatgctcctgcacaaggaa
gcctggggcagactgggattcttcggctacgacctgcaggatcagtgcggtccaaccaat
gtgttctcttaccagtcagacgagggcaacccattggagctgagaggcgccaactac
>KM370763	Archaea;Euryarchaeota;Methanomicrobia;Methanosarcinales;Methanosarcinaea;Methanohalophilus;unknown
ttacatttcagcatatggaatgtgtgctggagaagcggctgtagcagatctttcatttgc
tgcaaagcatgctgctgttgttaacatgggtgacatgctcccggcaagacgtgctcgtgc
accaaatgagcccggaagaattacttttggtaaccttgcagatattattcggaccagccg
tgtagatgcagatgaccccgcacatgtaacccttgaggtagtcggtgcaggctgtatgct
ttatgaccagatctggctcggttcctacatgtccggtggtgtaggttttacacagtattc
aaccgctgcatataccaacaacatcctggatgacaacctctactatgacgttgactacat
caacgacaagtatgacggtgcagccaacaagggcactgacaacaaggtcaaagcaagcct
tgaagttgtcaaggacatcgcaaccgaatccacactctatggtctcgagaactacgagaa
atacccagttgcactggaagaccactttggtggttcccagagagcaaccgtattgtctgc
agcagcaggcagtgccggttcccttgcaaccggaaacgccaatgcgggtctctccgcatg
gtacctctgtatgtacctgcacaaggaaggccatggacgtcttggcttcttcggattcga
tctgcaggatcagtgtggtgcaaccaacacttgctcctatcagggaaatgaaggtctgcc
tcatgaactccgnggtccaa
>FR682810	Archaea;Euryarchaeota;Methanomicrobia;Methanosarcinales;Methanosarcinaea;Methanohalophilus;unknown
gcggctgtagcagatctttcatttgctgcaaagcatgctgctgttgttaacatgggtgac
atgctcccggcaagacgtgctcgtgcaccaaatgagcctggaggaattacttttggtaac
cttgcagatattattcagaccagccgtgtagatgcagatgaccctgcacatgtaaccctt
gaggtagtcggtgcaggctgtatgctttatgaccagatctggctcggttcctacatgtcc
ggtggtgtaggttttacacagtattcaaccgctgcatataccaacaacattctggatgac
aacctctactatgacgttgactacatcaacgacaagtatgacggtgcagccaacaagggc
actgacaacaaggtcaaagcaagccttgaagttgtcaaggacatcgcaaccgaatccaca
ctctatggtctcgagaactacgagaaatacccagttgcactggaagaccactttggtggt
tcccagagagcaaccgtattgtctgcagcagcaggcagtgccggttcccttgcaaccgga
aacgccaatgcaggtctctccgcatggtatctctgtatgtacctgcacaaggaaggccat
ggacgtcttggcttcttcggattcgatctgcaggatcagtgtggtgcaaccaacacttgc
tcctatcagggagatgaaggtctgcctcatgaactccgtggtccaaactacccaaactac
gcaatg
>JF937805	Archaea;Euryarchaeota;Methanomicrobia;Methanosarcinales;Methanosarcinaea;Methanohalophilus;unknown
tacatgtccggtggtgtaggtttcacacagtatgcaaccgctgcatataccaacaacatt
ctggatgacaacctctactatgacgttgactacatcaacgacaagtatgacggtgcagcc
aacaagggcactgacaacaaggtcaaagcaacccttgaagttgtcaaggatatcgcagcc
gaatccacactctatggtctcgagaactacgaaaagtacccaactgcactggaagaccac
tttggtggctcccagagggcaacagtaatgtccgcagcagcaggcagtgcagtatccctt
gcaaccgcaaacggaaatgccggtctctccggatggtacctctgtatgtacctgcacaaa
gaaggtcacggtcgtctcggtttcttcggattcgacctgcaggaccagtgtggtgcagcc
aacacattctcctatcagggagacgaaggtctgcctcatgaactccgtggtccaaactac
ccc
>AY837774	Archaea;Euryarchaeota;Methanomicrobia;Methanosarcinales;Methanosarcinaea;Methanosarcina;unknown
tatgatcagatttggctcggttcatacatgtctggtggagtaggtttcacacagtacgca
accgctgcatacaccaacaacatccttgatgacaacctctactacaacgttgactacatc
aacgacaagtacgatggtgcagcaaacctgggtaccgacaacaaggtcaaggcaacaatg
gatgttgtcaaggacatcgcaacagagtccacgatctacggtctcgagaactacgagaag
tacccaacagcactcgaagaccactttggtggttcccagagagcaacagtactttccgca
gcatcaggttgtgcaacatcactcgcaaccggaaacggaaacgctggtctttccgcatgg
tacctttcaatgtacctgcacaaggaagcacacggacgtcttggtttcttcggatacgat
ctgcaggaccagtgtggcgctacaaacgtattctccttccagtccgacgaaggtctgcca
gttgagctccgtggtccaaactaccctaactacgcaatgaatgta
>AF121101	Archaea;Euryarchaeota;Methanomicrobia;Methanosarcinales;Methanosarcinaea;Methanosarcina;unknown
ctgtcatatgctgcaaagcatgcaggagttatctccatgggtgagatgctaccagcacgc
cgtgcacgtggtcctaacgagcctggtggaatttccttcggtcacatggcagatatcatc
cagacaagccgtacagttccggaagaccctgcaaaggtctctcttgaagtactcgctgct
ggcgctgtgctctatgaccagatctggcttggttcctacatgtccggtggtgttgggttc
actcagtattcaaccgctgtatacaccaacaacatcttagatgacaacatctactatgac
ctggactatatcaacgacaagtacaatggtgcagcaaatgttggtaccgacaataaaatc
aacgcaaccattgaagttgttaaggatatcgcaaccgaatcaacgatctacggattggag
aactacgagagatacccaactacacttgaggaccacttcggaggttcccagagagcaggt
gtagtggcagcagccgcaggtgtttcaacagcaatcgcaaccggaaacggtaacgcgggt
ctttcagcatggtacctttcaatgtacctgcacaaggaagcacatggacgtcttggttct
tcgggtaccacttgcaggaccagtgtggtgcgacaaacgtggtctcgtaccagtcagatg
aaggtc
>Y00158	Archaea;Euryarchaeota;Methanomicrobia;Methanosarcinales;Methanosarcinaea;Methanosarcina;Methanosarcina_barkeri
caacgctgcaatgcagcagatgtgggatgacatcagaagaacttgtattgtcggtcttga
catggctcacgagaccctcgagaagaggctgggtaaggaagtcactcctgaaaccatcaa
ccactaccttgaagtccttaaccacgccatgcccggtgcagcagtggttcaggaaatgat
ggtcgaaacccaccctgcccttgttgacgactgttacgtgaaagtcttcacaggtgacga
tgctctcgcagacgaaatcgacaagcagttccttattgacatcaacaaggaattctcaga
agaacaggcagctcagattaaggcctccatcggcaagacttcctggcaggcaatccacat
cccaacaattgtctccagaacaacagacggtgctcagacctccaggtgggcagccatgca
gatcggtatgtctttcatctccgcatacgcaatgtgtgctggtgaagcagccgtcgctga
cctgtccttcgctgcaaagcacgcagctcttgtctccatgggtgaaatgcttccagcaag
gcgtgcacgtggacctaacgagcctggtggactttccttcggtcacctgtcagacatagt
ccagacaagccgtgtctctgaagacccagcaaagattgctcttgaagtcgtcggtgcagg
ctgtatgctctacgaccagatctggctcggatcctacatgtccggtggtgtcggattcac
acagtatgcaacagctgcatacaccgatgatatcctcgacaacaacacctactacgacgt
tgactacatcaatgacaagtacaacggtgctgcaactgtcggtaaggacaacaaggtaaa
ggcaagcctcgaagtcgtaaaggacatagcaaccgaatccacactctatggtatcgagac
ctacgagaagttcccgactgcccttgaagaccacttcggtgggtcccagagagcaaccgt
gctcgcagctgcagccggtgttgcatgctctcttgctacaggaaacgccaatgccggtct
ctcaggttggtacctctccatgtacctgcacaaggaagcatggggcagactcggattctt
cggtttcgacctgcaggaccagtgcggtgccacaaatgttctgtcctaccagggcgacga
aggtctcccagacgaactccgtggtccaaactaccccaactacgcaatgaacgttggtca
ccagggtggatacgcaggtatcgctcaggcagctcactccggccgtggcgacgcatttac
cgtcaacccactcctcaaggtctgcttc
>KM370777	Archaea;Euryarchaeota;Methanomicrobia;Methanosarcinales;Methanosarcinaea;Methanosarcina;Group_e
cggtggttacatgagcggtggtgtcggtttcactatgtatgccacagcagcatacaccaa
caacactgttgatgacaacctgtatgcagacaccgaatacggctgggatacatatggtac
aagcattggcaatgtcaaagagccaacccttgatatcataaaggatatcggtacctgggg
tgcactgtacggtcttggactgtacgaaaactacccgacagccctggaagatcacttcgg
tggttcccagagagcaactgtaatctcaactgcaaccggagcagcctgcgcaatcacaac
aggtaactccaatgccggtctgtccgcctggtatctgtccatgtacctccataaagaggc
acacggtagactgggcttcttcggatatgatctgcaggatcagtgcggtgcaaccaacgt
gttctcctatcagtccgatgagggtctgttagctgagatgagaggagcaaactacccc
>GU302498	Archaea;Euryarchaeota;Methanomicrobia;Methanosarcinales;Methanosarcinaea;Methanosarcina;Group_e
cgatatcgtacagacctcaaggaagttcagggacgatccatgtaagatcgctcttgagac
ctgtgcagcagcaatgatgttgtacgaccagatatggctcggcggttacatgagcggtgg
tgtcggtttcactatgtatgccacagcagcatacaccaacaacactgttgatgacaacct
gtatgcagacaccgagtacggctgggatacatatggtacaagcattggcaatgtcaaaga
gccaacccttgatatcataaaggatatcggtacctggggtgcactgtacggtcttgaact
gtacgaaaactacccgacagccctggaagatcacttcggtggttcccagagagcaactgt
aatctcaactgcaaccggagcagcctgcgcaatcacaacaggtaactccaatgccggtct
gtcagcctggtatctgtccatgtacctccataaagaggcacacggtagactgggcttctt
cggatatgatctgcaggatcagtgcggtgcaaccaacgtgttctcctatcagtccgatga
gggtctgttagctgagatgagaggagcaa
>JX826408	Archaea;Euryarchaeota;Methanomicrobia;Methanosarcinales;Methanosarcinaea;Methanosarcina;Group_e
gcattcacagcaaagcacgctggcctgatagaaatgtcagagatgcttcccgcaaggcgg
gcaagaggacctaacgagcccggtggtctttccttcggtcacatgtgcgatatcgtacag
acctcaaggaagttcagggacgatccatgtaagattgctcttgagacctgtgcagcagca
atgatgctgtacgaccagatatggctcggtggttacatgagcggtggcgtcggtttcact
atgtatgccacagcagcatacaccaacaacactgttgatgacaacctgtatgcagacacc
gagtacggctgggatacatatggtacaagcattggcaatgtcaaagcaccaacccttgat
atcataaaggatatcggtacctggggtgcactgtacggccttgaactgtacgaaaactac
ccgacagccctggaagatcacttcggtggttcccagagagcaactgtaatctcaactgca
accggagcagcctgcgcaatcacaacaggtaactccaatgccggtctgtcagcctggtat
ctgtccatgtacctccataaagaggcacacggtagactgggcttcttcggatacgatctg
caggatcagtgcggtgcaactaacgtgttctcctatcagtccgatgagggtctgttagct
gagatgggaggagcaaactacccaaactatgcaatg
>FJ403608	Archaea;Euryarchaeota;Methanomicrobia;Methanosarcinales;Methanosarcinaea;Methanosarcina;Group_e
gccatgcagatcggtatgtcattcatcagtgcataccacatgtgcgctggtgaggcagca
gtcgctgatcttgcattcacagcaaagcacgctggcctgatagaaatgtcagagatgctt
cccgcaaggcgggcaagaggaccaaacgagcccggtggtctttccttcggtcacatgtgc
gatatcgtacagacctcaaggaagttcagggacgatccatgtaagatcgctcttgagacc
tgtgcagcagcaatgatgctgtacgaccagatatggctcggtggttacatgagcggtggt
gtcggtttcactatgtatgccacagcagcatacaccaacaacactgttgatgacaacctg
tatgcagacaccgaatacggctgggatacatatggtacaagcatcggcaatgtcaaagag
ccaacacttgatatcataaaggatatcggtacctggggtgcactgtacggtcttgaactg
tacgaaaactacccgacagccctggaagatcacttcggtggttcccagagagcaactgta
atctcaactgcaaccggagcagcctgcgcaatcacaacaggtaactccaatgccggtctg
tccgcctggtatctgtccatgtacctccataaagaggcacacggtagactgggcttcttc
ggatatgatctgcaggatcagtgcggtgcaaccaacgtgttctcctatcagtccgatgag
ggtctgttagctgagatgagaggagcaaactaccccaactacgcgatg
>AY324364	Archaea;Euryarchaeota;Methanomicrobia;Methanosarcinales;Methanosarcinaea;Methanosarcina;Group_e
gcagtcgctgatctggcattcacagccaagcacgctggcctggttgagatgtctgagatg
cttcccgcaaggcgggcaagaggacctaacgagcccggtggtctttcctttggtcacatg
tgcgatatcgtacagacctcaaggaagttcagggacgatccatgtaagatcgctcttgag
acctgtgcagcagcaatgatgctgtacgaccagatatggctcggcggttacatgagcggt
ggtgtcggtttcactcagtatgccacatcagcatacaccaacaacactgttgatgacaac
ctctatgcagacaccgagtacggctgggatacatttggtacaagcattggcgattgcaaa
gcgccaagcattgatatcataagagatatgggtacctggggcgcactctacggtcttgaa
ctgtacgagaactacccgacagccctggaagatcacttcggtggttcccagagggcaact
gtgatctcaactgcaacaggagcagcctgcgcaatcacaacaggcaactccaatgccggt
ctgtctgcctggtatctgtccatgtacctccataaagaggcacacggtagactgggcttc
ttcggatatgatctgcaggatcagtgcggtgcaaccaatgtattctcctatcagtccgat
gagggtctgttagctgagatgagaggagcaaactaccccaactatgcaatg
>FJ640800	Archaea;Euryarchaeota;Methanomicrobia;Methanosarcinales;Methanosarcinaea;Methanosarcina;Group_e
gccatgcaaattggaatgtcattcatcagtgcatatcacatgtgcgctggtgaggcagca
gtagctgatctggcattcactgcaaagcacgccggtctggtagagatgagcgagatgctc
cccgcaaggcgagcaagaggaccaaacgagcctggcggtctgtccttcggtcacatggcc
gatattgtccagacctcaaggaaattcagggacgatccatgcaagatcgctcttgagacc
tgcgctgcagcatccatgctgtacgaccagatctggctcggcggttacatgtccggtggt
gtcggtttcaccatgtatgccacagcagcatacaccaacaacaccgtcgatgacgacctc
tatgcatccacagaatatggatgggataaatacaatgccggtatcggcaagactgtgaaa
cccagcattgatatcatcaaggatatcggtacctggggaacactgtacggccttgaactg
tacgagaactatcccacagcccttgaggatcacttcggtggttcccagagagcaaccgtg
gtggcagtatcctctgcagccgcatgcgcaatcgcaacaggcaactccaatgcaggactg
tccgcctggtatctgtccatgtacctccacaaagaggcacacggccgactgggcttcttc
ggatatgacctgcaggatcagtgcggtgcaaccaacgtgttctcctatcagtccgatgag
ggtctgctgggcgaactcagaggcgcaaactacccaaactacgcaatgaa
>GU182109	Archaea;Euryarchaeota;Methanomicrobia;Methanosarcinales;Methanosarcinaea;Methanosarcina;unknown
tttgaccagatctggctcggtggctacatgtcaggcggcgtcggtttcacaatgtatgca
acaccagcatacaccaatgatatcgtcgatgacttcctgtactggggcaacgactatgca
gcaaagaaatacggcggaaatggaaaggcaaaagccaccattgaaactgtaaaggatatt
gctacagagacaaccctgtacggtcttgaagcatacgagaaatacccgaccacactcgaa
gaccactttggtggctcacagagagcaacagtcatttccatcgcagcaggcggcgcaaca
gcattggcaacaggccatgctcaggccggtctctctgcatggtacctgtccatgtacctc
cacaaggaagcacacggcagactcggattcttcgggtatgacttgcaggatcagtgcggt
gcaacaaacgtattctcaattgcctcagatgaaggctgcatagctgaatgcagaggcgct
aactaccccaacta
>AY354030	Archaea;Euryarchaeota;Methanomicrobia;Methanosarcinales;Methanosarcinaea;Methanosarcina;unknown
ggtggtgtcggattcacacaatatgctacagcagcatacaccaacgatatccttgatgac
tacctgtactggggctatgattatgccagaaagaaatatggactccataaggcaaagccc
accatggagaccgtaaaggatgtcgccacagagacgactctgtatggtattgagcagtac
gagaagtatccgaccacgcttgaggatcacttcggtggttcccagagagcaactgtgctc
gctctggcagccggctctgcagtagcagcagcaaccggacacagcaatgctggtctggca
ggctggtatctcagcatgtacctccacaaagaggcatggggcagactcggattctatggg
tacgacctgcaggatcagtgcggtgcaaccaatgtgttctcactcgggtctgatgaaggc
tgcataggtgagtgcagaggtgcgaactacccaaactacgcaat
>AY460216	Archaea;Euryarchaeota;Methanomicrobia;Methanocellales;Methanocella;unknown;unknown
ttcacacagtatgcaacagcggcatacaccgatgacatactcgatgacttctcctactat
ggctacgactacgtcaagggcaagtacggcgtcggaaaggcgaagtgcaacatggacgtt
gtcaacgatataggcactgaagtcaccctgtacggcattgaacaatatgagaagtacccg
acaaccctcgaggaccacttcggtggctcgcagagggcgactgtcctgtccgccgcatcc
ggtgtctcggccgcgatcgcgaccgggaacggcaacgcaggcctgtcggcctggtacctg
tccatgtacctgcacaaggaagcgtggggcaggctgggcttcttcggctacgacttacag
gaccagtgcggtgcgaccaacgtgttctcgtgcaggtcggacgagggcgctcttgcagag
ttaagaggcccgaactaccctaactacgcaatgaa
>AB300467	Archaea;Euryarchaeota;Methanomicrobia;Methanocellales;Methanocella;Methanocella;Methanocella_paludicola
atgtgcgccggtgaagcggccgtcgccgacctcgcattcgccgcaaagcacgcctcgtta
gtcgagatggcggacattctgcccgcaaggcgtgccaggggcccgaacgagcccggcgga
ttaagcttcggcttcctcgccgacatcgtgcagaccaaccgcaagtacccggacgacccg
tgcaagtcgtcgctcgaggtagtcgcggccggctgcatgctgtatgaccagatctggctc
ggctcctacatgtccggtggtgtcggcttcacgcagtatgcgaccgccgcctacaccgat
gatatcctggatgacttcacctactacggttatgactacgccaagggcaagtacaagatc
ggccagaccaagccgaccatggacatagtcaacgacctgtcgacggaagtcaccctgtat
ggtatcgagcagtacgagaagtacccgaccaccctcgaggaccacttcggtggctcgcag
agggcgaccgtgctctcggcagcagccggtgttaccaccgctatcgcgaccggtaactcc
aacgctggcctgtccggctggtacatgtcaatgtacctgcacaaggaagcatggggcagg
ctgggcttcttcggctacgacctgcaggaccagtgcggtgcgaccaacgtgttctcgtgc
cgctctgatgagggcgccatt
>JX826415	Archaea;Euryarchaeota;Methanomicrobia;Methanomicrobiales;Methanolacinia;Methanoplanus;unknown
attgcaatgcagatcggtatgtccttcatcgcagcatacaggatgtgtgccggtgaggca
gcagtagccgacctttcattcgcagcaaagcacgccggtgttatccagatggcaactcac
ctgcccgcacgccgtgcccgtggacctaacgaacccggtggaatcaagttcggtctcttc
tctgatatcattcagggtaaccgcaagtaccccaacgaccccgcaagggcatcccttgag
gtagtcggtgcaggaacaatgctcttcgaccagatctggctcggatcatacatgtccggc
ggtgtcggattcacacagtacgcaacagcagcatacactgacaacatccttgatgagttc
acatactatggtatggactaccttaaggacaaatacggcgtagactacacacgccctgac
cccacaaagctcataaagccgacacaggaggtcgtcaacgatcttgcaacagaggtcaac
ctcaacgcaatggagcagtatgaacagtacccgacaatgatggaagaccacttcggtggt
tcacagcgtgccggtgtaatggcagcagcttgtggtcttacatgttcgatcggtaccgga
aactccaacgccggtctgaacggatggtacctttcgatgctcatgcacaaggaaggatgg
tcacgtctcggattcttcggctacgatcttcaggaccagtgtggttcagcaaactcgctc
tcaatggagcccgaccgcggtctgattggagaacttcgtggacctaactatccaaactat
gcaatg
>KM370769	Archaea;Euryarchaeota;Methanomicrobia;Methanomicrobiales;Methanolacinia;Methanoplanus;unknown
cttcatcgcagcatacaggatgtgtgccggtgaggcagcagtagccgacctttcattcgc
agcaaagcacgccggtgttatccagatggcaactcacctgcccgcacgccgtgcccgtgg
acctaacgaacccggtggaatcaagttcggtctcttctctggtatcattcagggtaaccg
caagtaccccaacgaccccgcaagggcatcccttgaggtagtcggtgcaggaacaatgct
cttcgaccagatctggctcggatcatatatgtccggcggtgtcggattcacacagtacgc
aacagcagcatacactgacaacatccttgatgagttcacatactatggtatggactacct
taaggacaaatacggcgtagactacacacgccctgaccccacaaagctcataaagccgac
acaggaggtcgtcaacgatcttgcaacagaggtcaacctcaacgcaatggagcagtatga
acagtacccgacaatgatggaagaccacttcggtggttcacagcgtgccggtgtaatggc
agcagcttgtggtcttacatgttcgatcggtaccggaaactccaacgccggtctgaacgg
atggtacctttcgatgctcatgcacaaggaaggatggtcacgtctcggattcttcggcta
cgatcttcaggaccagtgtggttcagcaaactcgctctcaatggagcccgaccgcggtct
gattggagaacttcgtggaccta
>FR745248	Archaea;Euryarchaeota;Methanomicrobia;Methanomicrobiales;Methanolacinia;Methanoplanus;Methanoplanus_limicola
cggatcatacatgtccggcggtgtcggatttacacagtatgcaacagcagcatacactga
taacatcctcgatgaattcacatactatggtatggactacataaaggacaaatacggcgt
agactacaccaaccctgaccccgcaaagcttgtcaagccaacacaggaagttgtaaacga
tatcgcatccgaggttaacctcaatgcaatggaacagtacgaacagttcccaaccatgat
ggaagatcacttcggtggttcacagcgtgccggtgttatggcggcagcatgtggtctgtc
cacatccatcgcaaccggaaactcaaacgcaggtctgaacggatggtacctttcaatgct
catgcacaaggaaggatggtcacgtctcggattcttcggatacgatcttcaggaccagtg
cggttcagcaaactcactctcaatggaaccagaccgtggtctcattggagaactgcgtgg
accaaactatcca
>DQ229160	Archaea;Euryarchaeota;Methanomicrobia;Methanomicrobiales;Methanogenium;Methanogenium;Methanogenium_organophilum
gttcatacatgtccggtggtgtcggttcacccagtatgctactgcagcatacaccgatga
catcctcgatgattcacctactacggtatggactacctgaaagacaagtacgacttcgac
tactctactccatctgcaacagcaaccctcgagcctacccaggacctcgtcaacgacctt
acaaccgaggtcaacctcaatgcaatggagcagtacgagcagttcccaacactcatggaa
gaccacttcggtggttcacagcgtgctggtgtcatggctgcagcctgtggtcttacctgt
tccatcggtaccggaaactccaatgccggtctgaacggatggtacctttccatgcttatg
cacaaggaaggatggtcacgtcttggtttcttcggatacgatcttcaggaccagtgtggt
tcagcaaactcactcnctatggacgcagaccgcggtctcatgggcgaactgcgtggacct
aactatccgactacgccatga
>FJ403632	Archaea;Euryarchaeota;Methanomicrobia;Methanomicrobiales;Seep_cluster;Seep_cluster;unknown
gccatgcagataggaatgtccttcattgcagcatacagaatgtgcgcaggtgaagcggca
gtcgctgacctttcatacgcagcaaagcacgccggtgtctcacagatggcatctatcctg
cctgcccgccgtgcacgtggtccaaacgagccaggtggtatcaagttcggtgtcttctct
gatatcattcaggcaaacaggaagtacccgaaggaccccgcccgtgcatcactcgaagta
gtaggtgccggtgttatgctctttgaccagatctggcttggttcctacatgtccggtggt
gtcggtttcacacagtacgcaactgcggcatacactgacaacattcttgatgagttcacc
tactatggtatggactacgtgaaggacaagtatggatatgaccatgctgcaccttcagta
gattcaaccatcaaaccgacccaggagattgtcaatgacatcgcaactgaggtcaacctg
aatgcaatggaacagtacgagcagttcccgacactcatggaagaccacttcggtggttca
cagcgtgccggtgttattgcagcagcatgtggtctgtccacatctatcccaaccgggaac
tcaaacgccggtctgaatggatggtatctctctatgcttctgcacaaggaaggctggtca
cgtctcggtttcttcggatacgatctgcaggatcagtgtggttccgcaaattcactttct
gtccgtgcggatgaaggtcttatcggcgaactgcgtggtccgaactaccccaactacgca
atg
>KM370768	Archaea;Euryarchaeota;Methanomicrobia;Methanomicrobiales;Seep_cluster;Seep_cluster;unknown
cttacatgtcaggtggtgtcggnttcacacagtacgcaactgcggcatacactgacaaca
ttcttgatgagttcacctactatggtatggactatgtgaaggacaagtatggatatgacc
atgctgcaccttcagcagattcagccatcaaaccaacccaggagattgtcaatgacatcg
caagtgaggtcaacctgaatgcaatggagcantacgagcagttcccgacactcatggaag
atcacttcggtggttcacagcgtgccggtgttattgcagcagcatgtggtctgtccacat
ctatcccaaccggaaactccaacgccggtctgaatgcatggtacctcccgatgcttatgc
acaangaaggctggtcacgtctcggtttcttcggatacgatctgcaggatcagtgtggtt
ccgcaaactcactttctgtccgtgcggatgaaggtcttatcggcgaactgcgtggtccga
actatccg
>FJ403643	Archaea;Euryarchaeota;Methanomicrobia;Methanomicrobiales;Seep_cluster;Seep_cluster;unknown
atgtccttcattgccgcatacagaatgtgcgcaggtgaagcagcagtcgctgacctttca
tacgcagcaaagcacgccggtgtctcacagatggcatctatcctgccggcacgccgtgca
cgtggtccaaacgaaccgggcggtatcaagttcggtgtctttggcgatatcatccaggca
aaccgtaaatacgtagacgaccccgcacgtgcatcgcttgaggttgtcggtgccggtgtg
atgctctttgaccagatctggcttggttcatacatgtccggtggtgtcggtttcacacag
tacgcaactgcggcatatactgacaacattcttgatgagttcacatactacggtatggac
tatgtaaaggacaagtacggctatgactacaccgcacctgcacctgatgcaaccatcaaa
gtgacccaggagattgtcaatgacatcgcaactgaggtcaacttaaatgcaatggaacag
tacgaacagtatccgacaatgatggaagaccactttggtggttcacagcgtgccggtgtc
atggcagcagcatgtggtctctccacatctatcccaaccggaaactccaacgccggtctg
aatgcatggtatctttccatgattatacacaaagacggctggtcacgtctcggtttcttc
ggatacgatctgcaggatcagtgtggttcagcaaactcactctccatggaaccagaccgt
ggtctgatgggcgaactgcgtggacctaactaccccaactacgcgatg
>KM379767	Archaea;Euryarchaeota;Methanomicrobia;Methanomicrobiales;Seep_cluster;Seep_cluster;unknown
agcgacgtaccggaaaaatttccgaatattacatcgtttcataccatgcgggtacaccac
cctgccgggtggttttacacgaccaaagccctacggaggatttgtaccgtctgggaaaaa
cacgggagtggtttacccaacatgcatggctctacgggggacattattcttcttgggaca
acgaccgctcatctccagccctgtttcaatactctaccagaggccggattcgatctcgga
ggatcagggtcagccctacggacgcccacggcctgtgtcggtcccgcccggtgcgaatgg
accaacatcaataccctcgatatggttcacaacctaccgatggagtttcaggacgaaatc
catcgcccccgctggccttacaagtttacgatcaagatctccggatgtccgaatacctgt
gtcgcagcgatcgcacgggcggattttacgatcatcgggacctggaaagacagccttacg
atcgaccaggcggccgttcgggagtatgcgaagaacgggatggagattacggcaaacatc
gtcgaccgatgtccgacgaatgcgctggaatgggacgaaaagacgcaaaccctacaggta
cttcctcaagattgcgtccggtgcatgcactgcatcaacaagatacccaaagccatccgg
ccgggagaggatacagggcgcgaccatcc
>AF313805	Archaea;Euryarchaeota;Methanomicrobia;Methanomicrobiales;Methanospirillaceae;Methanospirillum;Methanospirillum_hungatei
cttcattaccgcataccgcatgtgtgccggagaagcagcagtcgctgacctgtcctttgc
agcaaagcacgctggtgttatccagatggcaagtcacctcccggcccgtcgtgcccgtgg
tccaaatgaaccaggaggtatcatgttcggacactttgctgacatgatccaggcaaaccg
gaagtacccgaatgacccagcaaaggcatcacttgaggttgtcggtgcaggttgtatgct
cttcgaccagatctggctcggttcctacatgtctggtggtgtcggatttacccagtatgc
aaccgcagcatacaccgacaacatcctcgatgagttcacctactatggtatggactacat
caaggacaagtacaaagtcgactggaagaacccaagcccgaaagacaaggtcaagccaac
ccaggagatcgtcaacgacattgccggagaggtcaccctcaatgcaatggagcagtacga
acagttcccaaccatgatggaagaccactttggtggttcccagcgtgcaggagttatcgc
agcagcatccggtctgtctgtcggtgtcgcaacagcaaactccaacgcaggtctgaacgg
atggtacctctccatgctcatgcacaaggaaggctggtcacgtctcggattcttcggata
cgacctgcaggaccagtgtggttccaccaactcactctctgtcagacctgacgagggttg
tatcggtgaataccgtggtccta
>AY837766	Archaea;Euryarchaeota;Methanomicrobia;Methanomicrobiales;Methanocorpusculaceae;Methanocorpusculum;unknown
tacgatcagatttggctcggatcttatatgtccggcggtgtcggtttcacccagtatgca
acagcagcatacacggataacatccttgatgacttcacctactacggaatggactatctc
cacgacaagtacaagatcgactggaagaacccgaacccgaaagacaaagtcaaagcaact
caggaagttgtcaacgacattgcagctgaagtcaacctttacagtatggaacagtatgaa
cagttcccgaccatgatggaagaccacttcggtggttcccagcgtgcagccgttctcggt
gcagcatgcggtttaaccacctccattgcaaccggaaactccaacgccggtctcaacggc
tggtatctgtccatgcttatgcacaaggacggatggtccagacttggtttcttcggctac
gatctgcaggatcagtgtggttccgcaaactctctctccattagacctgatgaaggctgt
atcggtgagttccgtggaccaaactatccgaactacgccatgaacgta
>AY260441	Archaea;Euryarchaeota;Methanomicrobia;Methanomicrobiales;Methanocorpusculaceae;Methanocorpusculum;Methanocorpusculum_labreanum
cttcattgccgcataccgtatgtgcgccggtgaagcagccgttgctgacctgtcctttgc
agcaaagcacgctggtgtcatcaacatggcccaccacctgcctgcacgccgtgcacgcgg
tccgaacgagcccggaggaatgctctttggtaacttctccgatatgatccaggcagaccg
tgtcaacccgaacgacccggcaaaagcatccctggaaaatgtcgcagcaggagccatgct
cttcgaccagatctggctcggatcctatatgtccggcggtgtcggtttcacccagtacgc
aactgcagcatacacggataacatccttgatgactttgtmtacwrcggaatggactacat
ccacgacaagtacaaggttgacmtcaagaacccgaacccgaacgacaaagtyaaagcaac
tcaggaagttgtcaacgacatcgcaaccgaagtcaacctttacggtatggaacagtatga
acagttcccgaccatgatggaagaccacttcggcggttcccagcgtgcagcagttcttgc
agcagcatccggtatcaccacttccattgcaaccggaaactccaacgccggtctcaacgg
ctggtatctgtccatgcttatgcacaaagacggatggtccagacttggtttcttcggcta
cgacctgcaggaccagtgcggttccgcaaactcactctccatcagacccgacgagggctg
tatcggcgagttccgtggaccgaactacccgaactacgccatggacgtaa
>AY837767	Archaea;Euryarchaeota;Methanomicrobia;Methanomicrobiales;Guaymas_Cluster;Guaymas_Cluster;unknown
tacgatcagatctggctcggttcctacatgtccggcggtgtcgggttcacccagtacgcc
accgcggcatacaccgacaacattctggacgagtacacctactacggtatggactacctg
aaggagaagtacaaagtcgactggcagaacccgagcccggacgaccgggtgaaggcgagc
caggaggtcgtcaacgaccttgccacagaggtcgcactgaacgccatggggcagtatgag
cagttcccgaccctgatggaggaccacttcggcgggtcccagcgcgccggtgttatcgcg
gccgcatgcggtctgacctgttcgatcggtaccggcaactcgaacgccggtctgaacggt
tggtacctctccatgctcctccacaaggaaggttggtcgaggctcggcttcttcggctac
gacctgcaggaccagtgtggttcggcaaactcgctctcgatccggcccgacgaaggtctg
ctcggagagctccgtggcccgaactacccgaactacgcaatgaacgta
>KM370775	Archaea;Euryarchaeota;Methanomicrobia;Methanomicrobiales;Guaymas_Cluster;Guaymas_Cluster;unknown
cggttcctacatgtccggcggtgtcgggttcacccagtacgccaccgcggcatacaccga
caacattctggacgagtacacctactacggtatggactacctgaaggagaagtacaaagt
cgactggcagaacccgagcccggacgaccgggtgaaggcgagccaggaggtcgtcaacga
ccttgccacagaggtcgcactgaacgccatggagcagtatgagcagttcccgaccctgat
ggaggaccacttcggcgggtcccagcgcgccggtgttatcgcggccgcatgcggtctgac
ctgttcgatcggtaccggcaactcgaacgccggtctgaacggttggtacctctccatgct
cctccacaaggaaggttggtcgaggctcggcttcttcggctacgacctgcaggaccagtg
tggttcggcaaactcgctctcgatccggcccgacgaaggtctgctcggagagctccgtgg
cccgaactacccg
>AY837764	Archaea;Euryarchaeota;Methanomicrobia;Methanomicrobiales;Methanomicrobiaceae;Methanoculleus;unknown
tatgatcagatatggctcggttcctacatgtccggcggtgtcggtttcacccagtacgcg
accgcggcctacaccgacaacatcctcgacgagttcacctactacggtatggactacatc
aaggacaagtacaaggtcgactggaagaacccgagccccgacgacaaggtcaagccgacc
caggagattgtcaacgacatcgcgaccgaggtcgccctcaacggcatggagcagtacgag
cagtacccgaccatgatggaggaccacttcggcgggtcccagcgtgccggtgtgcttgcc
gccgcctgcggtctgtccacctccatcgcgaccggaaactccaacgccggtctgaacggc
tggtacctctgcatgctcctgcacaaggacggatggtcgcgtctcggcttcttcggctac
gacctgcaggaccagtgcggctccgcgaactcgctctccatggaatccgaccgcggtctg
atgggagaactgcgtggcccgaactacccgaactacgcaatgaacgta
>AF313804	Archaea;Euryarchaeota;Methanomicrobia;Methanomicrobiales;Methanomicrobiaceae;Methanoculleus;Methanoculleus_thermophilus
tttcatcgccgcctaccgcatgtgcgccggtgaagcggccgtcgccgacctctcctacgc
cgcaaagcacgcaggcgtcgtccagatgggttcactcctgcccgcccggcgtgcccgtgg
cccgaacgagcccggtggtatcaagttcggtctcttcgccgatatcatccaggcgaaccg
gaagtacccgaacgaccccgcgaaggctgcccttgaggttgtcggcgccggaaccatgct
ctacgaccagatctggctcggctcctacatgtccggtggtgtcggattcacccagtacgc
aaccgcggcctacaccgacaacatcctcgacgagttcacctactacggtatggactacat
caaggacaagtacaaggtcgactggaagaacccgagcccgagcgacaaggtcaagccgac
ccaggatatcgtcaacgatatcgcgaccgaggtcaccctcaacgccatggagcagtacga
gcagttcccgacgatgatggaggaccacttcggcgggtcccagcgtgccggtgtcatcgc
cgccgcatccggtctctcgacctccatcgcaaccggaaactccaacgccggtctgaacgg
atggtacctctccatgctcctgcacaaggacggatggtcgcgtctcggcttcttcggcta
cgacctccaggaccagtgcggttccgcaaactcgctctccatggagtccgaccgcggtct
gatgggagaactgcgtggcccga
>AB300466	Archaea;Euryarchaeota;Methanomicrobia;Methanomicrobiales;Methanomicrobiaceae;Methanolinea;Methanolinea_tarda
gccatgcagattggtatgtccttcatcggtgcctaccgcatgtgcgccggtgaggcggcg
accgctgaccttgcattcgcagcaaagcacgccggtgtcatccagatgggtgagatcctg
cctgcacgccgtgcccgtggcccgaacgagcccggtggcatcaagttcggacactttgcc
gacatggtccagacggacaggaagtacccgaacgaccccgcacgcgcctccctcgaggtc
gtgggtgcagggacgatgctctttgaccagatctggctcgggtcctacatgtccggcggt
gtcgggttcacgcagtacgcaactgccgcctacaccgacaacatcctcgatgactatacc
tactacggtatggactacatcaagcagaaatacaaagtcgactggcagaacccgaacgag
aaggacaaggtcaagccgacccaggacatcgtcaacgacatcgcaacggaggtcaccctc
tacggcatggagcagtacgagcacttcccgactgcactcgaggaccacttcggcggttcc
cagcgtgcgtcggtccttgctgctgcatccggtctcacgaccgcaattgccacagggaac
tccaatgccggactgaacggctggtacctgtccatgctcctgcacaaggagggctggtca
cggctcggcttctacggatacgacctgcaggaccagtgcggttccgcaaacaccgagtcc
atccgtgcagacgagggttgtgtcggagagctccgcgggccca
>AY837775	Archaea;Euryarchaeota;Methanomicrobia;Methanococcales;Methanocaldococcaceae;Methanocaldococcus;unknown
tacgatcaaatctggttaggaggatacatgtctggaggagtaggatttactcagtatgct
acagcaacctatacagatgacatcttggatgacttctcatactatggatacgattacata
accaaaaaatacggtggatgcaacagcgtaaaacctacaatggatgttgttgaagacatt
gcaacagaagttacattatatggattggagcagtatgatagcttcccagctttattagaa
gaccactttggaggttcgcaaagagcaggggttacagcagctgcagctggtattacaaca
gcattagctactggaaactcaaacgctggacttaacggatggtatttaagccagatatta
cataaagaataccacagcagattaggattctatggatacgacttgcaagatcagtgtgga
gctgcaaactctttatccttcagaaacgatgaaggttcgccattagaattgagaggacct
aactatccaaactacgcaatgaacgta
>AF414040	Archaea;Euryarchaeota;Methanomicrobia;Methanococcales;Methanocaldococcaceae;Methanocaldococcus;Methanocaldococcus_jannaschii
tatacagatgacatcttggatgacttctcatactacggatatgactacataaccaagaaa
tatggaggatgcaacagcgtaaaaccaacaatggatgttgttgaagatattgctactgaa
gtaactttatatggtttagagcagtatgacaccttcccagcattgttagaagaccacttc
ggaggttcccaaagagcaggggttacagctgctgcagcaggtattacaactgcattagct
acaggaaactctttcgctggagttaacggatggtatctaagccagatattgcacaaagaa
taccacagcagattaggattctatggttatgacttacaagaccagtgtggagcagccaac
tcattatcattcagaaacgatgaaggttccccattagaattgagagggcctaactac
>KM370770	Archaea;Euryarchaeota;Methanomicrobia;Methanococcales;Methanocaldococcaceae;Methanocaldococcus;unknown
gatacatgtctggaggagtcggatttacacagtatgctacagcaacctatacagatgaca
tcttggatgacttctcatactacggatatgactacataaccaagaaatatggaggatgca
acagcgtaaaaccaacaatggatgctgttgaagatattgctactgaagtaactttatatg
gtttagagcagtatgacaccttcccagcattgttagaagaccacttcggaggttcccaaa
gagcaggggttacaactgctgcagcaggtattacaactgcattagctacaggaaactcaa
acgctggagttaacggatggtatctaagccagatattgcacaaagaataccacagcagat
taggattctatggttatgacttacaagaccagtgtggagcagccaactcattatcattca
gaaacgatgaaggttccccattagaattgagagggcctaactatcca
>HQ635491	Archaea;Euryarchaeota;Methanomicrobia;Methanococcales;Methanocaldococcaceae;Methanocaldococcus;unknown
ggatttacacagtatgctactgcagcatatacagatgacatcttagatgacttctcatac
tacggatacgactatgtaaccaagaaatatggaggatgcaacagcgtaaaagctacaatg
gatgttgttgaagacattgcaacagaagttacattatatgcattagagcaatacgacagc
ttcccagctttattagaagaccacttcggaggttcacaaagagctgcagttacagcagct
gcatcaggtatttcagtagcattagctactggaaactcaaacgctggagttaacggatgg
tacttaagccaaattatgcataaagagtatcacagcaggttaggattctatggttacgat
ttacaagaccagtgtggagctgctaactcattatcattcagaaacgacgaaggttcacca
ttagaattaagaggacctaactaccc
>KM370786	Archaea;Euryarchaeota;Methanomicrobia;Methanococcales;Methanocaldococcaceae;Methanocaldococcus;unknown
ttacatgtctggaggggttgggtttacccagtatgctaccgcttcatatacagatgacat
cttagatgacttctcatactatggatatgattatataaccaagaaatacggaggatgcaa
cagcgtaaaagctacaatggatgttgttgaagacattgcaacagaagttacattatatgc
attagagcaatacgacagcttcccagctttattagaagaccacttcggaggttcacaaag
agctgcagttacagcagctgcatcaggtatttcagtagcattagctactggaaactcaaa
cgctggagttaacggatggtacttaagccaaatcttacacaaagaataccacagcagatt
aggattctacggatacga
>JX826413	Archaea;Euryarchaeota;Methanomicrobia;Methanococcales;Methanocaldococcaceae;Methanocaldococcus;unknown
attgcaatgcaaattggtatgtcattcattacggcctataaattatgtgctggggaggcg
gcaattgctgacttctcatacgctgcaaagcacgcagacgttatacaaatggcttcattc
ttaccagcaagaagagcaagaggaccaaatgaaccaggaggaatgttctttggtatctta
gctgatgttgttcaaacaacaagagtttcagatgacccagttgagcagtcattagaggtt
gttgccgctggggcaatgttatatgaccaaatctggttaggaagctacatgtctggagga
gttgggtttacacagtatgctaccgcttcatatacagatgacattttagatgacttctca
tactatggatatgattatataaccaaaaaatatggtggatgcaacagcgtaaaaccaaca
atggatgttgttgaagacattgcaacagaagttacattatatgcattggagcaatatgac
agcttcccagctttattagaggatcacttcggaggttcacaaagagctgcggttacagca
gctgcatcaggtatttcagtagcattagctacaggaaactcaaacgctggacttaacgga
tggtacttaagccaaatcttacacaaagagtaccacagcagattaggattctacggatac
gacttgcaagaccagtgtggagcagctaactccttatcattcagaaacgatgaaggttca
ccattagagctaagaggtcctaactacccaaactacgcaatg
>AF414039	Archaea;Euryarchaeota;Methanomicrobia;Methanococcales;Methanococcaceae;Methanotorris;Methanotorris_igneus
tacacagatgacatcttagatgacttctcctactacggatatgattacataaccaagaaa
tatggaggatgtaactcaattaaaccaactatggatgtcgttgaggacattgcaacagaa
gtgaccttatacgcattagagcaatatgacgaatatccagcgttgttagaggatcacttt
ggaggttcccaaagagcagcagttacagctgcagcagcaggaattactaccgcattagct
actggtaactcaaacgctggattgaacggatggtacttaagccaaatcttacacaaagaa
taccacagcagattaggattctacggatacgacttgcaagaccaatgtggtgccgctaac
tcattatcaattagaaacgacgagtcctcaccattagaattgagaggtccaaactac
>AB542750	Archaea;Euryarchaeota;Methanomicrobia;Methanobacteriales;Methanobacteraceae;Methanobacterium;Methanobacterium_formicicum
cgccatgcagcagttctgggatgatatccgaagaactgttatcgtgggattaaacacagc
acactctgttatagaaaaaaggttaggtaaagaagtaacccctgaaaccataacccatta
tctggaaactgtaaaccacgctatgcctggtgccgcagttgtccaagaacacatggtgga
aacccacccattactgactgctgacagttacgttaaagtgtttactggaaatgatgaaat
cgctgatgaaatcgaccagagatacgtccttaacatcaacgaagagttcccagaacacca
ggctgatgtcctgaaagcagaagtaggggatggaatgtggaccattgtacgaataccaac
tattgtatcccgaacctgtgacggtggtaccacctcacgatggtcggctatgcaagtggg
tatgtcaatgatttctgcctacaaacaggcagcaggtgaagccgctactggtgactttgc
atacgctgctaaacacgcagaagttatccacatgggtacttacttacctgtaaggagagc
tcgaggtgaaaacgaacctggaggaatcgcctttggttacctagcagacatctgtcagtc
ctcacgtgttaattgggaagaccctgtacgggtaaccctggacgtggtggcttcaggagc
tatgctatacgaccagatctggctaggttcctacatgtcaggtggtgtcggattcactca
gtacgctactgcagcttacactgacaatatccttgacgacttcacctacttcggtaaaga
gtacgtagaagacaaatacggaatcactgaagcaccaaacaacatggacactgtcctgga
tgttgcatcagaagtaactttctacgcactcgaacagttcgaagactaccccgcactcct
cgaaaccatattcggtggatcacagagggcatccattgttgcagcagcagctggatgttc
aactgcattcgctactggaaatgctcagaccggtctaagtggatggtacttatccatgta
cttacacaaagaacagcactccagacttggtttctatggttacgacctgcaggatcagtg
tggtgcatccaacgtattctccatccgtggagatgaaggattaccaactgaactgagagg
agcta
>AY324372	Archaea;Euryarchaeota;Methanomicrobia;ANME1;ANME1;ANME1;unknown
acgcatacaagatgtgtgcgggtgagtcggcaaccggtgagttcgcatactacgcgaaac
actccgctgtggtcaggctgtcgaactttatgccagtgaagagagcaaggtcacagaacg
agtgctcaggtatgccgttaggtataaatgcagacagtgtgaggtcaaacgcgttgttcc
cgaacgacccgataaggaatgaattagagagcatcgcagttgccgcaatggtctatgacc
agttgtggttcggaacgtacatgtcgggtggtgtaggattcacgcagtatgcgagtgcga
catacacggacaacatcctggaggacttctgctacaagggatgtgagataggactggact
acgcagacggcgagatggcttcgctaaagggcgacaagttgaacatggacatcctggaaa
agataatccgtgcagagaacgactacgctctgacgcagtacgaggcgtacccgacggttg
cggaatctcacttcggtggttcggttagagcgtgctgtgcagcagcaggatgtggtagtg
cggttgcatgcgcaacaggacttacacagccgaccttgagtgcgtggtcactgtctcagt
tgggacactatgagcgtgtaggaagacttggattctacggctacgacctgcaagaccagt
gcacggcatgcggttcttactcgtatcagagcgacgagggaatgccattcgagatgcgag

>HM004884	Archaea;Euryarchaeota;Methanomicrobia;ANME1;ANME1;ANME1;unknown
gccatgcagatcggaatgtcgatgataaacgcatacaagatgtgtgcgggtgagtcggca
accggtgagtttgcatactacgcgaaacactccgctgtggtcaggctgtcgaactttatg
ccagtgaagagagcaaggtcacagaacgagtgctcaggaatgccgttaggaataaatgca
gacagtgtgaggtcaaacgcgttgttcccgaacgacccgataaggaatgaattagagagc
atcgcagttgccgcaatggtctatgaccagttgtggttcggaacgtacatgtcgggtggt
gtaggattcacgcagtatgcaagtgcgacatacacggacaacatcctggaggacttctgc
tacaagggatgtgagataggactggactatgcagacggcgagatggcttcgctaaagggc
gacaagttgaacatggacattctggagaagataatccgtgcggagaacgattacgcactg
acgcagtacgaagcgtatccgacagttgcggagtcgcacttcggaggttcggttagagcg
tgctgtgcagcagcaggatgtggtagtgcggttgcatgcgcaacaggacttacacagccg
accttgagtgcgtggtcactgtctcagttgggacactatgagcgtgtaggaagacttgga
ttctacggctacgatctgcaagaccagtgcactgcatgcggttcttactcgtatcagagc
gatgagggaatgccattcgagatgcgaggcgtgaactaccctaactatgccatga
>KM370784	Archaea;Euryarchaeota;Methanomicrobia;ANME1;ANME1;ANME1;unknown
gtacatgtcaggcggtgtcgggttcacgcagtatgcaagtgcgacgtacacggacaacat
cttagaggacttcagctacaagggatgtgagatcggactggattacgcgaacggcgagat
ggcttcgataaagggcgacaagctgaacatggacattctggaggcgataatacgatcgga
gaacgattacgcactgacgcagtacgaggcgtatccgacagttgcagagtcgcacttcgg
tggttcggttagagcgtgctgtgcagcagcaggatgcggtagtgcagttgcatgcgcaac
aggacttgcacagccgaccttgagtgcgtggtcactgtctcagttgggacactacgagcg
tataggtaggcttggattctatggatatgacctgcaagaccagtgcactgcatgcggttc
gtactcgtaccagagcgatgagggaatgccattcgagat
>HM005064	Archaea;Euryarchaeota;Methanomicrobia;ANME1;ANME1;ANME1;unknown
gccatgcagatcggaatgtcgatgataaacgcatacaagatgtgtgcaggtgagtcggca
accggagaattcgcatactatgcgaagcactctgcggtggtcaggctgtcgaacttcatg
ccggcaaagagagcaaggtcacagaacgagtgcttaggaatgccgctgggtataaacgcg
gacagtgtgaggtcaccagcgttgttcccgaacgacccgataaggaacgaattagagagc
atcgcagttgccgcgatggtctatgaccagtcgtggttcggaacgtacatgtcgggtggt
gtaggattcacgcagtacgcatccgcgacatacacggacaacatcttagaggacttctgc
tacaagggatgtgagataggactggattacgcagacggcgagatggcttcgctaaagggc
gacaagctgaacatggacatcctggagaagataatacgcgcagagaacgactacgcactg
acgcagtacgaggcgtacccgacggttgcggagtcgcacttcggtggttcagtgagagcg
tgctgtgcagcagcgggatgtggtagtgccgttgcgtgcgcaacaggacttgcacagccg
accttgagtgcgtggtcactgtctcagttgggacactacgagcgtgtaggaaggcttgga
ttctacggctacgacctgcaagaccagtgcacggcatgcggttcgtattcataccagagc
gatgagggaatgccgttcgagatgcgaggcgtgaactacccaaactacgcaatga
>HM005070	Archaea;Euryarchaeota;Methanomicrobia;ANME1;ANME1;ANME1;unknown
gcaatgcagataggtatgtcgatgataaacgcatacaggatgtgcgcgggtgagtcggca
accggagaattcgcatactacgcgaagcacgctgcggtggtcaagctgtcgaacttcatg
ccggtaaagagagcaaggtcgcagaacgagtgcgcaggtttgccgttaggaataaatgcg
gacagcgtgaggtcaccagcattgttcccgaacgacccgataaggaatgaattggagagc
atcgcagttgccgcaatggtctatgaccagttgtggttcgggacgtacatgtcgggcggt
gtaggattcacgcagtatgcgagtgcgacatacacggacaacatcctggaggacttctgc
tacaagggatgtgaaatcggactggattacgcagacggcgagatggcttcgataaaaggc
gacaagctcaacatggacattctggagaagataatacgcgcagagaacgattactgcctg
acgcagtacgaggcgtacccgacggttgcggagtcgcacttcggtgggtcggttagagcg
tgctgtgcagcagcgggatgtggtagtgccgttgcgtgtgcaacaggacttgcacagccg
accttgagtgcgtggtcactgtctcagttgggacactacgagcgtgtaggaagacttgga
ttctacggctacgacttgcaagaccagtgcacggcatgcggctcgtattcataccagagc
gacgagggaatgccattcgagatgcgaggcgtggactaccccaactacgccatga
>KM370785	Archaea;Euryarchaeota;Methanomicrobia;ANME1;ANME1;ANME1;unknown
gtacatgtcgggtggtgttggattcacgcagtacgcatccgcgacatacacggacaacat
cctggaggacttctgctacaagggatgtgagataggactggattacgcaggcggagagat
ggcttcgataaagggtgacaagctgaacatggacattctggagaagataatacgtgcaga
gaacgactactgcctgacgcagtacgaggcgtacccgacagtggcagagtcgcacttcgg
tgggtcggttagagcgtgctgtgcagcagcaggatgtggtagtgccgttgcatgcgcaac
aggacttgcacagccgaccttgagtgcgtggtcgctgtcgatgctgggacactaccaccg
tgtgggtaggcttggattctacggctacgacttacaggaccagtgcactgcatgtggctc
gtattcgtaccagagcgacgagggaatgccattcgagat
>FR682818	Archaea;Euryarchaeota;Methanomicrobia;ANME1;ANME1;ANME1;unknown
gcaaccggagaattcgcatactatgcgaagcacgcggcggtgattatgctgtcgaacttc
atgccggtaaagagagcgaggtcacagaacgatgcaggaggtgtgccgttaggaataaat
gcagacagcgtgaggtcttgcgcgttgttcccgaatgacccgataagggcggagctggag
agcatcgcagttgccgcaatgctttatgaccagttgtggttcgggacgtacatgtcgggt
ggtgttggattcacgcagtacgcatccgcgacatacacggacaacatcctggaggacttc
tgctacaagggatgtgagataggactggattacgcaggcggagagatggcttcgataagg
ggtgacaagctgaacatggacattctggagaagatagtacgtgcagagaacgattactgc
ctgacgcagtacgaggcgtacccgacagtggcagagtcgcacttcggtgggtcggttaga
gcgtgctgtgcagcagcaggatgtggtagtgccgttgcatgcgcgacaggacttgcacag
ccgaccttgagtgcgtggtcgctgtcgatgctgggacactaccaccgtgtgggtaggctt
ggattctacggctacgacttacaggaccagtgcactgcatgcggctcgtattcgtaccag
agcgacgagggaatgccgttcgagatgcgaggcgtgaactat
>FR682814	Archaea;Euryarchaeota;Methanomicrobia;ANME1;ANME1;ANME1;unknown
gcaaccggagagttcgcatactatgcgaagcacgcggcagtggttatgctgtcgaacttc
atgccggtaaagagagcaaggtcgcagaacgatgcaggaggagtgccgttaggaataaat
gcagacagcgtgaggtcctgcgcattgttcccgaacgacccgataagggcagagctggag
agtatcgcggttgccgcaatgctttatgaccagttgtggttcgggacgtacatgtcgggt
ggtgtaggatttacgcagtacgcatccgcaacgtacacagacaacattttagaggacttc
tgctacaagggacgtgagataggactggattacgcaggtggtgagatggcttcgataaag
ggtgacaagctgaacatggacatcctggagaagataatacgcgcggagaacgattactgc
ctgacgcagtacgaagcatacccaacagttgcggagtcgcacttcggtgggtcggttagg
gcgtgctgtgcagcagcgggatgcggttccgccgttgcgtgcgcaacaggacttgcacag
ccgaccttgagtgcgtggtcactgtcccagttgggacactaccagcgtgtgggcagactg
ggattctacggctacgacctgcaggaccagtgcactgcatgcggctcgtattcataccag
agcgatgagggaatgccgttcgagatgcgaggtgtgaactat
>JF937800	Archaea;Euryarchaeota;Methanomicrobia;ANME1;ANME1;ANME1;unknown
tacatgagtggtggtgtcgggttcacgcagtatgcatctgcgacatacacagacaacatc
ctggaggacttctgctacaagggatgtgaagttggactggactatgcaggcggtgagatg
gcttcgataaagggcgacaagctcacgatggagattctggagaagataataagagcggag
aacgattattgcctgacgcagtacgaggcatatccgacggtagcggagtcgcatttcggt
ggttcagtcagggcgtgctgtgcggctgcgggttgtggttccgcggttgcatgtgctacg
ggcttagcacagccgacactgagtgcatggtcaatgtccatgctgggacgctatgagcgt
gcgggcaggctgggattctacggttatgacctgcaggaccagtgcacagcgccatgctcg
tattcataccagagtgat
>HQ635748	Archaea;Euryarchaeota;Methanomicrobia;ANME1;ANME1;ANME1;unknown
ggattcacacagtacgctacagcaacatacacggacaacatcctggaggacttctgctac
aagggatgtgagataggactggactacgcaggcggagagatggcttcgataagaggcgac
aagctcacgatggatatcctggagaagataataagggcggagaacgattattgcctgacg
cagtacgaggcatatccgacggtagcggagtcgcatttcggtggttcagtcagggcatgc
tgtgcagctgcaggttgcggttccgcagttgcgtgtgcaacgggcttagcacagccgaca
ctgagtgcatggtcgctgtccatgctggggcactatgagcgtgtgggcagactgggattc
tacggttatgacctgcaggaccagtgcacggcgccatgctcgtattcgtaccagagtgat
gagggactgccattcgagatgcgaggcacgaactaccc
>AY883172	Archaea;Euryarchaeota;Methanomicrobia;ANME1;ANME1;ANME1_related;unknown
gccatgcagatcggaatgtcgttcatcaacgcatacaagatgtgtgctggtgaatcggca
accggtgagttcgcattcatggcgaagcatgcgtctgtcgtgatgatggcgaactatatg
ccagtacggagagcgagagcgcccaacgagccaggtggaatgccactgggtatctgtgat
gacatgaccaggtcgcccgcactgttcccgaatgacccgataagggcggagttagaggct
attgcagccgccgctctgatttacgaccagttgtggttcgggacatacatgtcgggtggt
gtaggattcacgcaatacgcatccgcgacttacacggacaacatcttagaggacttctgt
tacaaagcggatgagatcgcagtagacatgttcggtgagcgttgtgcggcagagccaacc
atggagaacatagagaagctggtacgagccgagagcgattactgcctgacgcagtacgat
gcgtatccaacaactgcggagtctcacttcggtgggtctgttagagcttgctgccagtca
gcagggtgtgccacagcggtcgtgagtgcgacgggctgcgcgcagtgtgggctgaacggc
tggggacttgctcagttgctgcactacggtactataggcaggttagggttctatggctac
gacctgcaagaccagtgtacctcttcgacttcgttctcataccgaagcgacgaggggctg
ccgttcgagatgcgaggcgtgaactaccctaactacgccatga
>AY760637	Archaea;Euryarchaeota;Methanomicrobia;ANME1;ANME1;ANME1_related;unknown
ataggaatgtcgttcatcaacgcatacaagacgtgtgctggtgaatcggcaaccggtgag
ttcgcatttatggcaaagcatgcgtctgtcgttcagatggcgaactatatgcctgtacga
agagcaagagcaaccaatgagctcggtggattgccattaggtataacttgcgacatgacg
aggtctccagcactattcccaaatgatcctgtgagggcagcattggagagtattgcagtt
ggtgctctacttctcgaccagttatggttcggaacatacatgtctggtggtgtcggattc
gcgcaatatgcatcggcaacctacactgataacattttagaggatttctgctataaagcc
gaagagatcgcgatagacatgttcggtgaccattgtgcggcagagccgacgatggagaac
atagagaaacttgtacgcgctgaatcagagtactgtttgacgcagtacgaggcgtatcca
acggttgcggagtcgcactttggcggttcagttagagctgcccgccagtcagcaggcgct
gctgtagctgtcgcgtgtgccactggatctgcggacgctgcactgaacggatgggcactt
gctcagttgttacattatgcaagtgttggccggttaggattctacggatatgatctgcaa
gaccagtgcacgtcttcgacgtcgttctcatacaggagcgatgaaggtctgccgttcgag
atgcgtggtgcg
>JX266097	Archaea;Euryarchaeota;Thermoplasmata;Thermoplasmatales;Methananomassiliicoccales;Methanomasiliicoccaceae;unknown
acatacaccgacaacatccttgaggattacgtctaccacgcagtcgacgtaataaaggac
aagtacggtggcctctgcaagcttgacccgtcgaaatacgacgagctcatgaaactcggt
gacgatgtcaacgcatacgcgttggagatgtacgagaaatacccggccatcatggagacc
cacttcggcggatcccagagggcgacagtcgcagcagcaacgaccggtatcgcaggatca
atggcgaccggtatcgcagactgcggtctgaacatgtggtacctctcgatgctccagcac
aaggagaggacaggaaggctcggattctacggatacgacttgcaggaccagtgcggttcc
gcgaactcgttctcctacaggtccgatgagggtctccccgcagagctcaggggtccc
>JX266138	Archaea;Euryarchaeota;Thermoplasmata;Thermoplasmatales;Methananomassiliicoccales;Methanomasiliicoccaceae;unknown
gcatacaccgacaacatcctcgaggactacacgtactacgcgatagacctcgtcaaggac
aagtacggcggattctgcaaagtggacccgaacgacttcgacaaactcatgaaattgggt
gacgaggtcaactcctacgcgttggagatgtacgagagataccctgcggtaatggagtca
cacttcggtggatcccagcgtgcaacggtagcagcagcaaccaccggtatggcgggtgcg
atggcaaccggtatcgcggactgcggtgttaacctctggtacctgtcgatgctgcagcac
aaggagaggacgggacgtctcggattctacggatacgatctgcaggatcagtgcggttcc
gcgaactcgcttgcgtacaggtccgacgaaggtctgcccatggaaatccgtggaccg
>HQ896500	Archaea;Euryarchaeota;Thermoplasmata;Thermoplasmatales;Methananomassiliicoccales;Methanomasiliicoccaceae;Methanomassiliicoccus_luminyensis
gggtagttggggcccctgagctcgaagggcaggccctcgtcgctcctgtaggcgaacgag
ttggcggaaccgcactggtcctgcaggtcgtagccgtagaagccaaggcgtccgtgcctc
tccttgtgctggagcatggacagataccagccgttgacaccgaagtcggcgttgccggtg
gccatcgcgcagccgataccggtggcggcggcagcgacggtggcacgctgggaaccaccg
aagtgggtttccatggcggcggggtatctctcgtacatctccagagcgtaggagttgatc
tcggtgccgagcttctccatcaggtccatggagggcttgctcttgcagagcccgccgtac
ttggtcttgatcaggtcaagagcccagtaggtgtagtcctccaggatgtcgtcggtgtag
gccgctgtagcatactgtgtgaatcctacaccacca
>AB301345	Archaea;Euryarchaeota;Thermoplasmata;Thermoplasmatales;Methananomassiliicoccales;Methanomasiliicoccaceae;unknown
ctacactgatgacatccttgaggactacacctactgggcaactgacctggtcaagtccaa
atacggcaggctcgtaaagagcaagcccagcatggacctgctagagaagctcggtactga
ggtcaactcctacgcattggagatgtatgagagatacccggccgcaatggaggcccactt
cggtggttcccagagagcgaccgtttgcgctgccgccactggtatcgcatgcgcgtttgc
cactggtaacgccgacttcggtgtcaacggctggtacctctcaatgctccagcacaagga
gaggactggcaggctaggcttctacggatacgacttgcaggaccagtgcggtgcgaccaa
ctccttctcatacagaagcgacgagggtctgcccttcgaactcagaggaccg
>KM370772	Archaea;Euryarchaeota;Deeply-Branching_Group_III;unknown;unknown;unknown;unknown
ggccttctacatgtcaggtggtgtcggattcacgcagtatgcaaccgctgttcatacaga
tgacatcctcgacgactattgctactacatagcagactatgtgaagaagaagtacggtgg
atttgccaagacgaagccctcgatggatgtaattctcgacatcgcaacggaagcgacgct
ctacggtcaggagcagtatgaaagatatccagccctgatggagacacacttcggcggttc
tcagagagctgcagtccttggagctgcttctggcatcggtgtgagccttgcaacggcaaa
cgcaaacgcgggtgtaaacggctggtacctctcgcagatcctacacaaggagatggtcgg
aaggcttggattctacggatacgaccagcaggaccagtgcggagcggcaaacagcttctc
atacagaagcgacgagggtctgccgcttgagctcagaggtgcagactacccg
>KM370773	Archaea;Euryarchaeota;Deeply-Branching_Group_III;unknown;unknown;unknown;unknown
tctacatgtcaggtggtgtcggattcacgcagtatgcaaccgctgtttatacagatgaca
tcctcgacgactattgctactacatagcagactatgtgaagaagaagtacggtggatttg
ccaagacgaagccctcgatggatgtaattctcgacatcgcaacggaagcgacgctctacg
gtcaggagcagtatgaaagatatccagccctgatggagacacacttcggcggttctcaga
gagctgcagtccttggagctgcttctggcatcggtgtgagccttgcaacggcaaacgcaa
acgcgggtgtaaacggctggtacctctcgcagatcctacacaaggagatggtcggaaggc
ttggattctacggatacgaccagcaggaccagtgcggagcggcaaacagcttctcataca
gaagcgacgagggtctgccgcttgagctcagaggtgtaaactacccg
>JF937799	Archaea;Euryarchaeota;Deeply-Branching_Group_I;unknown;unknown;unknown;unknown
tacatgagcggcggcgtgggcttcactcagtatgctacggccacctacacggataacatc
ctagatgacttctgctactacggcatggactacgtgcagaagaagtatggaggcttcgct
aaggccaagcctagctgggacgtgataagggatgttgccactgaggtcaccatgttcggc
ttagagggctacgagaggtggccagcgtgtatggagactcacttcggtggcagccagagg
gcatgctgtgtcgctgctggcgcgggagtggctgtctcaatagctactggcgtagctcaa
gcaggtctaaacggctggtacctaagccagctgttgcatagggagtctgctggtaggcta
ggcttctacggctatgactgccaagaccagtgtggatcagctaacagcttctcctggagg
agcgat
>JF937797	Archaea;Euryarchaeota;Deeply-Branching_Group_I;unknown;unknown;unknown;unknown
agctacatgagcggaggcgtgggcttcacccagtacgctaccgcaacctatactgacaac
atcctagacgactactgctactatggagccgactacgtccagaagaagtatggaggcttc
gccaaggctaagccaagcttcgacgtcatcaaggatgtagccaccgaggtcaccctctac
ggcctagagcagtacgagctctatccatcgctgatggagacccacttcggaggcagccag
agagccgccgtagtcgcggctggcgccggagtctccgtatctctagctactggccacgcc
actgccggagtgaatggctggtatctgagtcagctcctccacaaggagtccatgggcaga
ctgggcttctacggctacgactgccaggaccagtgcggttcagctaacagcttcagctgg
agaagcgacgagggcctgatgttcgacctcagaggcgtcaactacccg
>KM370781	Archaea;Euryarchaeota;Deeply-Branching_Group_II;unknown;unknown;unknown;unknown
tggcagctacatgtccgggggagtaggattcacgcagtactccacgccagtctacacgga
caacgtgctagacgactactgttattatggagtggactacgtcaagagaaagtatggcgg
attcgccaaggcaaagctctcctttgaagtgataaaagacgttgcaaccaaggtgacgga
gtatgggctgtcccaatacgaactccatcccacattaatggagactcacttcggcggctc
tcaaagggccgttgtgttagccgccgcctctggagtgaccgtggcgatagctactggaag
ctcccaggccggcctgtccggctggtacctgtcacagctgctgcacaaggaatggatggg
cagattaggcttctacggctatgacgcacaagaccagtctggaccggcaaacacatggtc
atggagaagcgatgaagggctacccattgaactgcgtggtccaaactatccg
>KM370762	Archaea;Euryarchaeota;Deeply-Branching_Group_II;unknown;unknown;unknown;unknown
tggcagctacatgtccgggggagtaggattcacgcagtactccacgccagtctacacgga
caacgtgctagacgactactgttattatggagtggactacgtcaagagaaagtatggcgg
atccgccaaggcaaagctctcctttgaagtgataaaagacgttgcaaccaaggtgacgga
gtatgggctgtcccaatacgaactccatcccacattaatggagactcacttcggcggctc
tcaaagggccgttgtgttagccgccgcctctggagtgaccgtggcgatagctactggaag
ctcccaggctggcctgtccggctggtacctgtcacagctgctgcacaaggaatggatggg
cagattaggcttctacggctatgacgcacaagaccagtctggaccggcaaacacatggtc
atggagaagcgatgaagggctacccattgaactgcgtggtccaaactatccg
>KM370778	Archaea;Euryarchaeota;Methanopyri;Methanopyrales;Methanopyraceae;Methanopyrus;unknown
aggatcctacatgtcaggaggtgtcggtttcacgcagtacgcgacggccgtgtacactga
taacatcctggacgactacgtgtactacggtctcgagtacgtcgaggacaagtacggaat
cgccgaggccgagccgagcatggacgtggtgaaggacgtcgcgaccgaggtcaccctgta
cggtctggagcagtacgagcggtacccggccgccatggagacgcacttcggaggttcaca
gcgagccgccgtctgtgcggccgccgcgggctgcagtaccgccttcgcgaccggtcacgc
gcaggcaggactcaacggttggtacctgtcgcagatcctgcacaaggagggtcacggtcg
tctaggattctacgggtacgacctacaggaccagtgtggtgcggccaactcgctgagcgt
gaggagcgacgagggactgccgctcgagctgcgtggtccgaactacccg
>KM370771	Archaea;Euryarchaeota;Methanopyri;Methanopyrales;Methanopyraceae;Methanopyrus;unknown
aggatcctacatgtcaggaggtgtcggtttcacgcagtacgcgacggccgtgtacactga
taacatcctggacgactacgtgtactacggtctcgagtacgtcgaggacaagtacggaat
cgccgaggccgagccgagcatggacgtggtgaaggacgtcgcgaccgaggtcaccctgta
cggtctggagcagtacgagcggtacccggccgccatggagacgcacttcggaggttcaca
gcgagccgccgtctgtgcggccgccgcgggctgcagtaccgccttcgcgaccggtcacgc
gcaggcaggattcaacggttggtacctgtcgcagatcctgcacaaggagggtcacggtcg
tctaggattctacgggtacgacctacaggaccagtgtggtgcggccaactcgctgagcgt
gaggagcgacgagggactgccgctcgagctgcgtggtccgaactacccg
>AY354027	Archaea;Euryarchaeota;Methanopyri;Methanopyrales;Methanopyraceae;Methanopyrus;unknown
ggtggtgtaggattcacacaatacgcaacagccgtgtacacggacaatatccttgacgat
tacgtgtactacggtctcgagtacgtcgaggacaagtacgggctcgcagaggctgacccg
agtatggatgtggtgaaggacgtcgcgaccgaggtgactctgtacggtctggagcagtac
gagaggtacccggcggccatggagacgcacttcggtggttcacagcgggctgcggtctgt
gctgcggccgcgggttgtagtgtatcgttcgcgacaggtcacgcgcaggctggcctcaac
ggttggtacctatctcagatcatgcacaaggaaggtcacggccgtctaggtttctacggg
tacgacttacaggaccagtgcggtgctgccaacaccctgagcgtgaggagcgacgaggga
ctgccgcttgaactgcgtggtccgaactaccctaactacgcaatgaa
>AY354023	Archaea;Euryarchaeota;Methanopyri;Methanopyrales;Methanopyraceae;Methanopyrus;unknown
ggtgtaggattcacacagtacgctacagccgtgtacacggacaacatcctggacggctac
gtgtactacggtctcgactacgtcgaggacaagtacgggctggccgaggccgagccggac
atggacgtggtcaaggacgtggctaccgaggtgaccctgtacggtctggagcagtacgag
aggtacccggccgccatggagacgcacttcggaggatcccagagagccgccgtgtgcgcc
gccgccgcgggctgcagcgtggcgttcgcgaccggacacgcccaggccggagtcaacggt
tggtacctgtcccagatcctgcacaaggaggctcacggtagactgggcttctacggctac
gacctgcaggaccagtgcggtgcagccaactcgctgagcgtgaggagcgacgagggacta
ccgctcgagctgagaggaccgaactaccccaactacgccatga
>AY354018	Archaea;Euryarchaeota;Methanopyri;Methanopyrales;Methanopyraceae;Methanopyrus;subcluster_II
ggtggtgtcggattcacacagtacgctacagccgtgtacacggacaacatcctggacgac
tacgtgtactacggtctcgactacgtcgaggacaagtacgggctggccgaggccgagccg
gacatggacgtggtcaaggacgtggctaccgaggtgaccctgtacggtctggagcagtac
gagaggtacccggccgccatggagacgcacttcggaggatcccagagagccgccgtgtgc
gccgccgccgcgggctgcagcgtggcgttcgcgaccggacacgcccaggccggagtcaac
ggttggtacctgtcccagatcctgcacaaggaggctcacggtagactgggcttctacggc
tacgacctgcagggccagtgcggtgcagccaactcgctgagcgtgaggagcgacgaggga
ctaccgctcgagctgagaggaccgaactaccccaactatgccatgaa
>KM370779	Archaea;Euryarchaeota;Methanopyri;Methanopyrales;Methanopyraceae;Methanopyrus;subcluster_II
aggttcctacatgtccggaggtgtaggcttcacgcagtacgccacggccgtgtacacgga
caacatcctggacgactacgtgtactacggtctagactacgtcgaggataagtacggcct
cgccgaggtcgagccggacatggacgtggtcaaggacgttgccaccgagataaccctgta
cggtctggagcagtacgagaggtatccggccgccatggagacgcacttcggaggatccca
gagagccgccgtgtgcgccgccgccgcgggctgcagcgtggcgttcgcgaccggacacgc
ccaggccggagtcaacggctggtacctgtcccaggtcctgcacaaggaggcccacggcag
actgggcttctacgggtacgacttacaggaccagtgcggtgccgccaactcgctgagcgt
gaggagcgacgagggactaccactcgaactgagaggaccgaactacccg
>KM370782	Archaea;Euryarchaeota;Methanopyri;Methanopyrales;Methanopyraceae;Methanopyrus;subcluster_I
ggcctcctacatgtccggcggcgtgggcttcacccagtacgcgaccgcggtgtacacgga
caacatcctggacgactacgtgtactacggcctcgactacgtcgaggacaagtacggcct
ggccgaggccgacccggacatggaggtcgtcaaggacgtggccaccgaggtgaccctgta
cggcctcgagcagtacgagcggtacccggccgccatggagacgcacttcggcggctccca
gcgagccgccgtggtcgcggccgcgtccggctgcagcgtggcgttcgcgaccggtcactc
gcaggccggcgtgaacggctggtacctgtcgcagctcctgcacaaggagggtcacggtcg
actgggcttctacggctacggcctgcaggaccagtgcggcgcggccaactcgctgagcgt
gcggagcgacgagggcctgccactggagctccgaggacccaactacccg
>KM370783	Archaea;Euryarchaeota;Methanopyri;Methanopyrales;Methanopyraceae;Methanopyrus;subcluster_I
gggctcctacatgtccggcggcgtgggcttcacccagtacgcgaccgcggtgtacacgga
caacatcctggacgactacgtgtactacggcctcgactacgtcgaggacaagtacggcct
ggccgaggccgacccggacatggaggtcgtcaaggacgtggccaccgaggtgaccctgta
cggcctcgagcagtacgagcggtacccggccgccatggagacgcacttcggcggctccca
gcgagccgccgtggtcgcggccgcgtccggctgcagcgtggcgttcgcgaccggtcactc
gcaggccggcgtgaacggctggtacctgtcgcagctcctgcacaaggagggtcacggtcg
actgggcttctacggctacgacctgcaggaccagtgcggcgcggccaactcgctgagcgc
gcggagcgacgagggcctgccactggagctccgaggacccaactacccg
>JX097210	Archaea;Euryarchaeota;Methanomicrobia;Methanomicrobiales;Methanomicrobiaceae;Methanocalculus;unknown
gccatgcagataggtatgtccttcatcggtgcataccggatgtgcgcaggcgaagcagca
gtcgctgacctctcctatgcagcaaagcacgctggtgtcatccagatgtcctcacacctg
ccagcccgccgtgcccgtggtccaaacgagccaggtggtatcctgtttggcaacttcgcc
gacatgatccaggcagaccggaagtatccaaatgaccccgcaaaggcagcccttgaggtt
gtcggtgcaggaacaatgctcttcgaccagatctggctcggctcctacatgtccggtggt
gtcggattcacccagtatgcaacagcagcatacaccgacaacatcctcgatgagttcacc
tattacggtatggactacatcaaagacaagtacaaggtcgactggcagaacccgaacgca
aaggacaaggtcaagccaacccaggaagtcgtcaacgacatcgcaaccgaggtcaacctc
aatggtatggaacagtacgaacagtacccgaccatgatggaagaccacttcggcggctca
cagcgtgcaggtgtcctcgcagcagcctgcggtctctcgactgcaattgcaaccgggcac
tccaatgccggtctgaacggctggtacctctcaatgctcatgcacaaagagggatggtca
cgtctcggattcttcggctacgacccgcaggaccagtgcggttcagcaaacaccctctct
gtgcggcctgatgaaggctgtatcggcgagttccgtggaccaaactatccaaactacgcc
atga
>JX097190	Archaea;Euryarchaeota;Methanomicrobia;Methanomicrobiales;Methanomicrobiaceae;Methanocalculus;unknown
gccatgcagatcggaatgtccttcatcggtgcataccggatgtgcgcaggtgaagcagca
gtcgctgacctctcctacgccgcaaagcacgccggtgtcattcagatgtcctcacacctg
ccagcccgccgtgcccgtggtccaaacgagccaggtggcatcctcttcggcaacttcgcc
gacatgatccaggcagacaggaagtatccaaacgaccccgcaaaggcagcccttgaggtt
gtcggtgcaggaacgatgctcttcgaccagatctggctcggctcctacatgtccggcggt
gtcggattcacccagtatgcaacagccgcatacaccgacaacatcctcgatgagttcacc
tactacggtatggactacatcaaagacaaatacaaggtagactggaagaacccaagtcca
accgacaaggtcaagccaacccaggaagtcgtcaacgacatcgcaaccgaggtcaactta
aacggcatggagcagtacgaacagtacccgaccatgatggaagaccacttcggcggttcc
cagcgtgcgggtgtcctcgcagcagcctgcggtctctcgactgcaatcgcaaccggtcac
tcaaacgccggtctaaacggctggtacctctcgatgctcatgcacaaagagggatggtca
cgtctcggattcttcggctacgatctgcaggaccagtgcggttcagcaaacaccctctct
gtgcggcctgacgaaggctgtatcggcgagttccgtggaccaaactaccctaactacgca
atga
>JX097193	Archaea;Euryarchaeota;Methanomicrobia;Methanomicrobiales;Methanomicrobiaceae;Methanocalculus;unknown
gccatgcagattggaatgtccttcatcggtgcataccggatgtgcgcaggtgaagcagca
gtcgctgacctctcctacgccgcaaagcacgctggtgtcatccagatgtcttcccacctg
cctgcccgccgtgcccgtggtccaaacgagccaggtggtatcctcttcggcaacttcgct
gacatgatccaggcagaccggaagtatccaaatgaccccgcaaaggcagctcttgaggtt
gtcggtgcaggaacgatgctctttgaccagatctggctcggctcctacatgtccggtggt
gtcggattcacccagtatgcaaccgctgcatacaccgacaacatccttgatgagttcacc
tactacggtgtggactacatcaaagacaagtacaaggtcgactggcagaacccgaacccc
gcagacaaggtcaagccaacccaggaagtcgtcaacgacatcgcaaccgaggttaacctc
aacggtatggaacagtacgaacagtacccgaccatgatggaagaccacttcggcggttcc
cagcgtgccggtgtcctcgcagcagcctgcggtctctcgactgcaattgcaacgggccac
tccaacgccggtctgaacggctggtacctctcgatgctcatgcacaaagagggatggtca
cgtctcggattcttcggctacgacctgcaggaccagtgtggttcagcaaacaccctctct
gtccggcctgatgaaggctgtatcggcgagttccgtggaccgaactaccccaactacgcc
atga
>JX097200	Archaea;Euryarchaeota;Methanomicrobia;Methanomicrobiales;Methanomicrobiaceae;Methanocalculus;unknown
gccatgcagattggaatgtccttcatcggtgcataccggatgtgcgcaggtgaagcagca
gtcgctgacctctcctacgccgcaaagcacgccggtgtcattcagatgtcctcacacctg
ccagcccgccgtgcccgtggtccaaacgagccaggtggcatcctcttcggcaacttcgcc
gacatgatccaggcagacaggaagtatccaaacgaccccgcaaaggcagcccttgaggtt
gtcggtgcaggaacgatgctcttcgaccagatctggctcggctcctacatgtccggcggt
gtcggattcacccagtatgcaacagccgcatacaccgacaacatcctcgatgagttcacc
tactacggtatggactacatcaaagacaaatacaaggtagactggaagaacccaagtcca
accgacaaggtcaagccaacccaggaagtcgtcaacgacatcgcaaccgaggtcaactta
aacggcatggagcagtacgaacagtacccgaccatgatggaagaccacttcggtggttcc
cagcgtgccggtgtccttgcagcagcctgtggtctctccacctctatcgcaacaggtcac
tccaacgccggtctgaacggatggtacctctccatgctcatgcacaaagagggatggtca
cgtctcggattcttcggctacgacctgcaggaccagtgtggttcagcaaactcactctcc
gtccggcctgacgagggctgtatcggcgaattccgtggaccaaactacccaaactatgcc
atga
>JX097207	Archaea;Euryarchaeota;Methanomicrobia;Methanomicrobiales;Methanomicrobiaceae;Methanocalculus;unknown
gccatgcagattggtatgtccttcatcggtgcgtaccgtatgtgcgcaggtgaagcagca
gttgctgacctctcctacgcagctaagcacgctggtgtcatccagatgtcctcacacctg
ccagcccgccgtgcccgtggtccaaacgagccaggtggcattctgtttggcaactttggc
gacatgatccaggcagaccggaagtatccaaacgaccccgcaaaggcaactcttgaagtc
gtcggtgcaggtgcgatgctcttcgaccagatctggctcggatcctacatgtccggtggt
gtcggtttcacccagtatgcaaccgcagcatacaccgacaacatcctcgatgagttcacc
tactacggtatggactacatcaaagacaagtacaagattgactggcagaacccaaaccca
agcgacaaggtcaagccaacccaggagatcgtcaacgacatcgcaaccgaggtcaacctc
aacggtatggaacagtacgagtcatacccaacgatgctcgaagaccacttcggtggctca
cagcgtgcaagtgtcctcgcagcagcatccggtgtatccaccgcaattgcaaccggtaac
tcaaacgccggtctgaacggctggtacctctccatgctcatgcacaaagagggatggtca
cgtctcggcttcttcggctacgacctgcaggaccagtgtggttcagcaaactcgctctcc
gtccggcctgacgaaggctgtatcggcgagttccgtggaccaaactacccaaactacgca
atga
>JN712780	Archaea;Euryarchaeota;Methanomicrobia;Methanomicrobiales;Methanomicrobiaceae;Methanocalculus;unknown
taccggatgtgcgcaggtgaagcagcagtcgctgacctttcctacgccgcaaagcacgct
ggtgttatccagatgtcttcccacctgccagcccgccgtgcccgtggtccaaacgagcca
ggtggtatcctgtttggcaacttcgccgacatgatccaggcagaccggaagtatccaaac
gaccccgcccgagcaacacttgaggttgtcggtgcaggtgcaatgctctttgaccagatc
tggctcggctcctacatgtccggtggtgtcggattcacccagtatgcaaccgctgcatac
accgacaacatcctcgatgagttcacctactacggtatggactacatcaaagacaagtac
aaggtcgactggcagaacccgaaccccgcagacaaggtcaagccaacccaggagatcgtc
aacgacatcgcaagcgaggtcaacctcaacggtatggagcagtacgaaacatacccaacg
atgctcgaagaccacttcggtggttcacagcgtgcaagtgtcctcgcagcagcatccggt
atctccaccgcaatcgcaaccggtaactccaacgccggtctgaacggatggtacctctcc
atgctcatgcacaaagagggatggtcacgtctcggattcttcggctacgacctgcaggac
cagtgtggttcagcaaactcactctccgtccggcctgacgagggctgtatcggcgagttc
cgtggaccaa
>JX097194	Archaea;Euryarchaeota;Methanomicrobia;Methanomicrobiales;Methanomicrobiaceae;Methanocalculus;unknown
gccatgcagataggtatgtccttcatcggtgcataccggatgtgcgcaggcgaagcagca
gtcgctgacctctcctatgcagcaaagcacgctggtgtcatccagatgtcctcacacctg
ccagcccgccgtgcccgtggtccaaacgagccaggcggtatcctgtttggcaacttcgct
gacatgatccaggcagaccggaagtatccaaatgaccccgcaaaggcagctcttgaggtc
gtcggtgcaggtacgatgctctttgaccagatctggctcggctcctacatgtccggcggt
gtcggattcacccagtatgcaacagcagcatacaccgacaacatcctcgatgagttctgc
tactacggtatggactacatcaaagacaagtacaaggtcgactggcagaacccgaatcca
aaggacaaggtcaagccaacccaggaagtcgtcaacgacatcgcaaccgaggttaacctc
aacggtatggaacagtacgaacagtacccaaccatgcttgaagaccacttcggcgggtcc
cagcgtgcaagtgtcctcgcagcagcatccggtatctccacctcaattgcaaccggcaac
tcaaacgccggtctgaacggctggtacctctcgatgctcatgcacaaagagggatggtca
cgtctcggattcttcggctacgacctgcaggaccagtgtggttcagcaaacaccctctct
gtccggcctgatgaaggctgtatcggcgagttccgtggaccgaactaccccaactatgca
atga
>JX097223	Archaea;Euryarchaeota;Methanomicrobia;Methanomicrobiales;Methanomicrobiaceae;Methanocalculus;unknown
gccatgcagattggtatgtccttcatcggtgcataccggatgtgcgcaggcgaagcagca
gtcgctgacctctcctacgccgcaaagcacgctggtgtcatccagatgtcctcacacctg
ccagcccgccgtgcccgtggtccaaacgagccaggtggtatcctgtttggcaactttgcc
gacatgatccaggcagaccggaaatatccaaatgaccccgcaaaggcaacccttgaggtc
gtcgccgcaggtgcaatgctctttgaccagatctggctcggctcctacatgtccggcggt
gtcggattcacccagtatgcaacagccgcatacaccgacaacatcctcgatgagttcacc
tactacggtatggactacatcaaagacaagtacaaggtcgactggaagaatccaaacgca
gaagacaaggtcaaaccaacccaggagatcgtcaacgacatcgcaaccgaggtcaacctc
aatggtatggagcagtacgaacagtacccaaccatgcttgaagaccacttcggtggctca
cagcgtgcaagtgtcctcgcagcagcatccggtatctccacctcaattgcaaccggcaac
tcaaacgccggtctgaacggctggtacctctcgatgcttatgcacaaagagggatggtca
cgtctcggattcttcggctacgacctgcaggaccagtgtggttcagcaaacaccctctct
gtccggcctgttgaaggctgtatcggcgagttccgtggaccgaactatccaaactacgca
atga
>AF414044	Archaea;Euryarchaeota;Methanomicrobia;Methanomicrobiales;Methanomicrobiaceae;Methanomicrobium;Methanomicrobium_mobile
tacacggataacatccttgatgagttcacctactacggtatggactacattaaagacaaa
tacggtgttgactacaagaacccatcccccgcaaagctcgtaaaaccaacccaggaagtt
gtaaacgacatcgcaaccgaagtcaaccttaacggtatggagcagtacgaacagtatccg
acaatgatggaagaccacttcggcggttcacagcgtgcaagtgtccttgcggcatcctgt
ggtatcaccacatcaatcgcaacaggtaactccaacgcaggtctcaacgcatggtacctt
tcgatgctcatgcacaagggaggctggtcacgtctcggattcttcggatacgatcttcag
gaccagtgcggttcggcaaactcactctctatggagcctgatcgcggtctgatcggagaa
cttcgcggaccgaactac
>AB703642	Archaea;Euryarchaeota;Methanomicrobia;Methanomicrobiales;Methanomicrobiaceae;Methanoplanus;Methanoplanus_limicola
gctgcaatgcagcagttctgggacaacatccgcaggacagttattgtcggaatggatctt
gcacacgcaacactccagaagcgtctcggaaaggaagttactcctgagacaatcaacgag
tacctccacatcttaaaccacgcaatgcctggtgcagcagttgttcaggaacacatggtt
gagacacaccctggtcttgtcgatgactgttacgtaaaggtattcaccggtgatgatgag
atggctgacgacattgagccacagttcctcattaacgttgagaagctcttccctgctgag
caggcagaagttctcaaggcagaggtcggcaagtcaatgtaccaggcaatccacatcccg
acaattgtctcaaggacatgcgacggtggtacaacctccagatggtcagcaatgcagatc
ggtatgtcattcatcgcagcatacagaatgtgtgcaggtgaagcagcagtcgcagatctt
tcattcgcagcaaagcacgccggtgttgttcagatggcatcccaccttcctgcacgccgt
gcacgtggtccaaacgagcctggtggaattaagttcggtctcttctctgatatcatccag
acaaaccgtacccatccaaacgaccctgcaaaggcagcccttgaggtagtcggtgcaggt
acaatgctcttcgaccagatctggcttggatcatacatgtccggcggtgtcggatttaca
cagtatgcaacagcagcatacactgacaacatcctcgatgaattcacatactatggtatg
gactacataaaggacaaatacggcatagactacaccaaccctgaccccgcaaagcttgtc
aagccaacacaggaagttgtaaacgatatcgcaaccgaggttaacctcaatggtatggag
cagtacgaacagttcccaaccatgatggaagatcacttcggtggttcacagcgtgcaggt
gttctcgcagcagcctgtggtctgtccacatccatcgcaaccggaaactcaaacgcaggt
ctgaacgcatggtacctttcaatgcttatgcacaaggaaggatggtcacgtctcggattc
ttcggatacgatcttcaggaccagtgtggttcagcaaactcactctcaatggaaccagac
cgtggtctcattggagaactgcgtggaccaa
>JX097241	Archaea;Euryarchaeota;Methanomicrobia;Methanomicrobiales;Methanomicrobiaceae;Methanoplanus;unknown
gccatgcagataggaatgtcattcatcgcagcatacagaatgtgtgccggtgaggcagca
gtagctgatctttcattcgcagcaaaacacgcaggtgtcatacagatgggtaccgcactt
ccagcacgccgtgcacgtggacctaacgaaccaggaggaatcaaattcggtcttttcgca
gatattgtccagggagaccgcaaatacccgaacgaccccgcaaaggcatccttagaggtt
gtcggtgcaggtacaatgctctttgatcagatctggctcggatcgtacatgtccggtggt
gtcggatttacacagtatgcaacagcagcatacactgacaacatccttgatgagtacaca
tactacggtatggactacattaaagacaaatacggtgtagactacacaaacccagacccc
gcaaagcttgttaagccaacacaggaagttgtaaacgatatcgcaaccgaggtaagcctc
aacggtatggaacagtacgaacagtacccgacaatgatggaagatcactttggtggttca
cagcgtgccggtgttcttgcagcagcttgtggtctgtccacatcaattgcaaccggaaac
tccaacgcaggtcttaacgcctggtacctttcaatgctcatgcacaaggaaggatggtca
cgtcttggattcttcggctacgatcttcaggaccagtgtggttccgcaaactcactctcc
atggaaccagaccgtggtctgattggagaacttcgtggacctaactatccaaactacgca
atga
>JX097220	Archaea;Euryarchaeota;Methanomicrobia;Methanomicrobiales;Methanomicrobiaceae;Methanoplanus;unknown
gccatgcagattggtatgtcattcatcgctgcgtacagaatgtgtgccggtgaagcagca
gtagctgacctttcattcgcagcaaagcacgctggtgtcatacagatgggaaccgcactg
ccggcacgccgtgcacgtggtcctaacgaacctggaggaatcaagttcggtctgttctca
gatattattcagggagaccgcaaatacccgaacgaccctgcaagggcttcccttgaagta
gtcggagcaggtacaatgctctttgaccagatctggctcggatcatacatgtccggcggt
gtcggatttacacagtatgcaacagcagcatacactgacaacatccttgatgagtacaca
tactacggtatggactacattaaagacaaatacggtgtagactacaccaacccagacccc
gcaaagcttgttaagccaacacaggaagttgtaaacgatatcgcaaccgaggtaaacctc
aacggtatggagcagtacgaacagtacccaacagctatggaagatcacttcggtggttca
cagcgtgcagctgttcttgcagcagcatgtggtctgtccacatccattgcaaccggaaac
tcaaacgcaggtctcaatgcgtggtacctttcaatgcttatgcacaaggaaggatggtca
cgtcttggattcttcggatacgacctgcaggaccagtgtggtgcaaccaacgttctctcc
tatcggagtgacgaaggtctggcagacgaactccgtggtcccaactatccaaactatgca
atga
>JX097222	Archaea;Euryarchaeota;Methanomicrobia;Methanomicrobiales;Methanomicrobiaceae;Methanoplanus;unknown
gccatgcagattggtatgtcattcatcgctgcgtacagaatgtgtgccggtgaagcagca
gtagctgacctttcattcgcagcaaagcacgctggtgtcatacagatgggaaccgcactg
ccggcacgccgtgcacgtggtcctaacgaacctggaggaatcaagttcggtctgttctca
gatattattcagggagaccgcaaatacccgaacgaccctgcaagggcttcccttaaagta
gtcggagcaggtacaatgctctttgaccagatctggctcggatcatacatgtccggcggt
gtcggatttacacagtatgcaacagcagcatacactgacaacatccttgatgagtacaca
tactacggtatggactacattaaagacaaatacggtgtagactacaccaacccagacccc
gcaaagcttgttaagccaacacaggaagttgtaaacgatatcgcaaccgaggtaaacctc
aacggtatggagcagtacgaacagtacccaacagctatggaagatcacttcggtggttca
cagcgtgcagctgttcttgcagcagcatgtggtctgtccacatccattgcaaccggaaac
tcaaacgcaggtctcaatgcgtggtacctttcaatgcttatgcacaaggaaggatggtca
cgtcttggattcttcggctacgatctccaggaccagtgtggttccgcaaactcactctcc
atggaacccgaccgtggtcttatgggagaacttcgtggacctaactacccaaactacgca
atga
>DQ229161	Archaea;Euryarchaeota;Methanomicrobia;Methanomicrobiales;Methanomicrobiaceae;Methanogenium;Methanogenium_boonei
gatcagatctggcttggttcctacatgtccggtggtgtcggttcacgcagtatgcaacag
cagcatacaccgataacatcctcgatgagtacacctactacggtatggactacctgaagg
acaagtacggcttcgactactccaacccggaccccgcagcaaccatcactcctacccagg
agatcgtcaacgaccttgcaaccgaggtcaacctcaatgcaatggagcagtacgagcagt
accccaccatgatggaagaccactttggcgggtcacagcgtgctggtgttatggcagcag
cctgtggtctgacctgttccatcggtaccggaaactccaatgccggtctgaacggatggt
acctttccatgcttatgcacaaggaaggctggtcacgtcttggtttcttcggatacgatc
ttcaggaccagtgtggttcagcaaactccctttcattggagcctgaccgcggtctgatgg
gcgaactccgtggaccaaactatccgactacgccatgaaa
>AB353222	Archaea;Euryarchaeota;Methanomicrobia;Methanomicrobiales;Methanomicrobiaceae;Methanogenium;Methanogenium_organophilum
gcaatgcagattggaatgtccttcatcgcagcataccgcatgtgcgcgggtgaagcagca
gtcgctgacctttcattcgccgcaaagcacgccggtgtctcacagatggcatccatcctt
ccggcacgtcgtgcccgtggtccaaacgagcccggtggtatcaagttcggtgtcttctcc
gatattgttcaggcaaaccggaaatacccgaaggaccccgcccgtgcttcccttgaggtt
gtcggtgcaggtaccatgctcttcgaccagatctggcttggttcatacatgtccggtggt
gtcggtttcacccagtacgctaccgcagcatacaccgacaacatcctcgatgagtacacc
tactatggtatggactacctgaaggacaagtacggcttcgactactccagtcctgacccc
gcagcaaccatcgctccgacccaggaggtcgtcaacgaccttgcaaccgaggtaaacctc
aatgcaatggagcagtacgagcagtatccaaccatgatggaagaccacttcggtggttca
cagcgtgctggtgttatggcagcagcctgtggtctgacgtgttccatcggtaccggaaac
tccaacgccggtctgaacggctggtacctttccatgctcatgcacaaggaaggctggtca
cgtctcgggttcttcggatacgatcttcaggaccagtgtggttcagcaaactccctctcc
atggagcctgaccgcggtctgatgggcgaacttcgtggaccaaactacccaaact
>JX097226	Archaea;Euryarchaeota;Methanomicrobia;Methanomicrobiales;Methanomicrobiaceae;Methanogenium;unknown
gccatgcagattggtatgtccttcatcgcagcatacagaatgtgcgctggtgaagcagca
gtcgctgacctttcattcgccgcaaagcacgccggtgtctcacagatggcatccatcctt
ccggcacgccgtgcccgtggtccaaacgagcctggtggaatcaaattcggtgtcttctcc
gatattgtccagtcaaaccggaaatacccgaacgacccagcacgtgcagctcttgaggtt
gtcggtgcaggtaccatgctcttcgaccagatctggcttggttcgtacatgtccggtggt
gtcggtttcactcagtacgctactgcagcatacaccgataacatcctcgatgagtacacc
tactacggtatggactacctgaaggacaagttcggcttcgactactccaacccagacccc
gcagcaactatcactccaacccaggagatcgtcaacgaccttaccaccgaggttaacctc
aacggtatggaacagtacgagcagtacccaaccgcaatggaagaccactttggtggttca
cagcgtgctggtgtccttgcagcagcatgtggtctgacctgttccatcggtaccggaaac
tccaatgccggtctgaatggatggtacctttccatgcttatgcacaaggaaggatggtca
cgtcttggtttcttcggctacgatcttcaggaccagtgtggttcagcaaactccctttca
atggagcctgaccgcggtctgatgggcgaactccgtggaccaaactatccaaactatgca
atga
>DQ229159	Archaea;Euryarchaeota;Methanomicrobia;Methanomicrobiales;Methanomicrobiaceae;Methanogenium;Methanogenium_marinum
gtcatacatgtccggtggtgttggttcacccagtacgctaccgcagcatacaccgataac
attctggacgagttcacctactacggtatggactacctgaaagacaagtacgacttcgac
tacactgcaccatcacctgaccagatcctcgagcctactcaggacattgtcaatgacctt
gcaaccgaggttaacctcaatgcaatggagcagtacgagcagttcccaaccatgatggaa
gaccacttcggtggttcacagcgtgctggtgttatggctgcagcatgtggtcttacctgt
tccatttcaaccggaaactccaatgccggtctgaacggatggtacctttccatgcttatg
cacaaggaaggatggtcacgtcttggtttcttcggatacgatcttcaggaccagtgtggt
tcagcaaactcactcgctatggacgcagaccgcggtctcatgggcgaactgcgtggacct
aactatccaactacgccatgaa
>AF414041	Archaea;Euryarchaeota;Methanomicrobia;Methanomicrobiales;Methanomicrobiaceae;Methanofollis;Methanofollis_liminatans
tacaccgacaacatcctcgacgagttcacctactacggcatggactacatcaaggacaag
tacaaggtcgactggaggaacccgtccgcggatgaccgcgtcaagccgacccaggacgtc
gtcaacgacatcgccaccgaagtcaccgtcaatgccatggaccagtacgagcagttcccg
acgatgatggaggaccacttcggcgggtcccagcgtgccggtgtcatcgccgccgcctcc
ggtctgtccaccgccattgccaccggcaactccaacgccggtctcaacggctggtacctc
tccatgatcatccacaacgacggaatgaaccgcctcggcttcttcggctactacctgcag
gaccagtgcggttcggccaactccctctccatgcatcccgaccaaggtctgatcggcgag
ttccgtggtccgaactac
>AB703644	Archaea;Euryarchaeota;Methanomicrobia;Methanomicrobiales;Methanomicrobiaceae;Methanofollis;Methanofollis_ethanolicus
gctgccatgcagcagatgtgggacgagatccgccggactgttatcgtcggcatggacatg
gcccacgccaccctgcagaagcgtctgggcaaggaagtcacccctgagacgatcaacaag
tacctccacatcctcaaccacgcgatgcccggcggcgcagtcgtccaggaacacatggtc
gagactcacccggccctcaccgacgactgctacgtgaaggtcttcaccggcgacgacgaa
ctcgccgacgacatcgagccccagttcctcatcaacatcgagaagctcttcccgaagaag
caggccgaggacctcaaggccgaggtcggcaagtcgatgttccaggcaatccacatcccg
tccatcgtctccaggacgtgcgacggcggtacgacctcccgctggtctgcaatgcagatc
ggtatgtccttcatcgctgcataccgcatgtgcgccggtgaagcggcagtcgccgacctc
tccttcgctgcaaagcacgccggcgtcatccagatggcatccatcctcccggcccgccgt
gcacgcggtccgaacgagcccggcggcatcaagttcggccacttcgccgatatgatccag
accgaccgcaagtacccgaacgacccggccaaggcatccctcgaagtcgtcggtgcaggc
tgcatgctcttcgaccagatctggctcgggtcctacatgtccggcggtgacggtttcacc
cagtacgcgaccgccgcgtacaccgacaacatcctcgatgagttcacctactacggcatg
gactacatcaaggacaagtacaacgtcgactggagaaacccgtccgcagatgacaaggtc
aagccgactcaggacgtcgtcaacgacatcgctaccgaggtcaccctcaacgccctcgag
cagtacgagcagttcccgaccatgatggaagaccacttcggcggttcccagcgcgccggt
gtcatggcagcagcctccggtctctccacctcgattgcaaccggcaactccaacgccggt
ctcaatggctggtacctttccgtgatcatccacaaggatgcatggtccaggctcggcttc
ttcggctacgacttgcagggccagtgcggctcggcaaactccctctccatggagcccgac
cgcggtctgatgggcgaactccgtggcccga
>AB703634	Archaea;Euryarchaeota;Methanomicrobia;Methanomicrobiales;Methanomicrobiaceae;Methanoculleus;Methanoculleus_chikugoensis
ctccgcgatgcagcagatgtgggacgacatccgccggaccgttatcgtcgggatggacct
cgcccaccagacgctgcagaagcgtctcggtaaggaagtcacccccgagacgatcaacga
gtacctccacatcctgaaccacgcgatgcccggcggcgcagtcgtccaggagcacatggt
cgagacccaccccggccttgtcgacgactgttacgtcaaggtcttcaccggcgaccagga
actcgccgacgacatcgagccccagttcctgctgaacatcgagaagctcttccccgccaa
gcaggccgaggaactcaaggccgaggtcggcaagagcatgtatcaggcgatccacatccc
gaccgcggtctcgaggacctgcgacggtggaacgacctcccggtggtctgcgatgcagat
cggtatgtccttcatcgccgcctaccggatgtgcgccggtgaagcggccgtcgccgacct
ctcctacgctgcaaagcacgcaggcgtcgtccagatgggctcgatcctgcccgcccggcg
tgcccgtggcccgaacgagcccggtggcatcaagttcggcctcttcgccgatatcatcca
ggcgaaccgcaagtaccccaacgaccccgcaaaggctgcccttgaggttgtcggcgccgg
aaccatgctctacgaccagatctggctcggctcctacatgtccggcggtgtcggattcac
ccagtacgcaaccgcggcctacaccgacaacatcctcgacgagttcacctactacggtat
ggactacatcaaggacaagtacaaggtcgactggaagaacccgagccccaaggacaagat
caagccgacccaggatatcgtcaacgacatggcaaccgaggtcaccctcaacgccatgga
gcagtacgagcagtacccgaccatgatggaggaccacttcggcggttcccagcgtgccgg
tgtcatcgccgccgcgtccggtctgacgaccgccatcgcgaccggaaactcgaacgccgg
cctgaacgcctggtacctctccatgctcctgcacaaggacggatggtcgcgtctcggctt
cttcggctacgacctccaggaccagtgcgggtccgcgaactccctctccatggagtccga
ccgcggtctgatgggagaactgcgtggtccga
>AF414036	Archaea;Euryarchaeota;Methanomicrobia;Methanomicrobiales;Methanomicrobiaceae;Methanoculleus;Methanoculleus_bourgensis
tacaccgacaacatcctcgatgagttcacctactacggtatggactacatcaaggacaag
tacaaggtcgactggaagaacccgagcgcgaaggacaaggtcaagccgacccaggatgtc
gtcaacgacatggcaaccgaggtcaccctcaacgccatggagcagtacgagcagttcccg
accatgatggaagaccacttcggcgggtcccagcgtgcaggtgtcatcgccgctgcgtcc
ggtctcacgaccgccatcgcaaccggcaactccaacgccggtctcaacggatggtatctc
tcgatgctcctgcacaaggacggctggtcgcgtctcggcttcttcggctacgacctccag
gaccagtgcgggtctgcaaactcgctctccatggagcccgaccacggtcttatcggcgag
ctgcgtggtccgaactac
>AB517988	Archaea;Euryarchaeota;Methanomicrobia;Methanomicrobiales;Methanomicrobiaceae;Methanospirillum;Methanospirillum_lacunae
accctgcagaagcgtctcggcaaggaaatcacccctgaaaccatcaatgagtacctccac
atcctcaaccacgcaatgccaggcgcagcagtggttcaggaacacatggtcgagacccac
ccatcagtcgtagacgactgttactgtaaggtcttcaccggagactccgaacttgcagac
cagctcgagaagcagttcgtccttgatgtcgacaaactcttcccggcaaagcaggcagag
gaactcaaggcagcagtcggcaagtcactctggcaggcaatccacatcccaaccatcgtc
tcccgtacttgtgatggtggaaccaccagccgctggtctgcaatgcagatcggtatgtcc
ttcatcactgcataccgcatgtgcgccggtgaagcagcagtcgctgacctctcctacgcc
gcaaagcacgccggtgttatccagatgggtagccacctgccagcacgtcgtgcacgtggt
ccaaacgagcccggtggtatcctcttcggtcacttcggtgatatgatccaggcaaaccgg
aagtatccaaacgacccctgcaaatcaacccttgaggtcgtcggtgcaggagcaatgctc
tttgatcagatctggctcggatcgtacatgtccggtggtgtcggattcacccagtatgca
accgcagcatacaccgacaacatcctcgatgagtactgctactacggtatggactacatc
aaggacaagtacaaggttgactacaagaccccaagcacagacaacaaggtcaagccaacc
caggagatcgtcaacgacattgcaaccgaggttaccctcaacggtatggaacagtacgaa
cagttcccaaccgcaatggaagaccacttcggtggttcacagcgtgcagcagtgcttgca
gcagcatcaggtatctctacctctatcgcaactgcaaactccaacgctggtctgaacggc
tggtacctgtccatgctcctgcacaaggaaggctggtcacgtctcggcttcttcggatac
gaccttcaggaccagtgcggttccaccaactcactctccgtccggccagacgaaggctgt
atcggcgaattccgtggaccaaactaccc
>GU247808	Archaea;Euryarchaeota;Methanomicrobia;Methanomicrobiales;Methanomicrobiaceae;Methanospirillum;Methanospirillum_sp
ttacgatcagatctggcttggttcatacatgtctggtggtgtcggatttacccagtatgc
aaccgcagcatataccgacaacatccttgatgagtacacctactacggtatggactacat
caaggacaagtacaaagttgactggaaggcatgtaacccggcagacaaggtcaaaccaac
ccaggatgttgtcaacgacatcgccggagaggtcaccctcaatgcaatggagcagtacga
gcagttcccaacccttatggaagaccactttggtggttcacagcgtgcagaagttatcgc
agcagcatccggtctttcagtcggtattgcaaccgccaactccaatgctggtctgaacgg
atggtatctctcaatgctcatgcacaaggaaggctggtcacgtctcggattcttcggata
cgacctgcaggatcagtgtggttcaaccaactcactctctgtcagacctgacgagggttg
tatcggtgaataccgtggtccaaactacccgaactacgccatgaacgta
>GU247809	Archaea;Euryarchaeota;Methanomicrobia;Methanomicrobiales;Methanomicrobiaceae;Methanospirillum;Methanospirillum_sp
ttacgaccagatttggcttggttcatacatgtctggtggtgtcggatttacccagtatgc
aaccgcagcatataccgacaacatccttgatgagtacacctactacggtatggactacat
caaggacaagtacaaagttgactggaaggcatgtaacccggcagacaaggtcaaaccaac
ccaggatgttgtcaacgacatcgccggagaggtcaccctcaatgcaatggagcagtacga
gcagttcccaacccttatggaagaccactttggtggttcacagcgtgcaagagttatcgc
agcagcatccggtctttcagtcggtattgcaaccgccaactccaatgctggtctgaacgg
atggtatctctcaatgctcatgcaccaggaaggctggtcacgtctcggattcttcggata
cgacctgcaggatcagtgtggttcaaccaactcactctctgtcagacctgacgagggttg
tatcggtgaataccgtggtccaaactacccgaactatgccatgaacgta
>AF414034	Archaea;Euryarchaeota;Methanomicrobia;Methanomicrobiales;Methanomicrobiaceae;Methanocorpusculum;Methanocorpusculum_aggregans
tacacggataacatccttgatgacttcacctactacggaatggactacctccacgacaag
tacaaggtcgacaccaagaatccgaacgcaaaagacaaagtcaaagcaacccaggaagtt
gtcaacgacatcgcatccgaagtcaacctttacggtatggagcagtatgaacagttcccg
accatgatggaagaccacttcggcggttcccagcgtgcagccgttcttgcagcagcctcc
ggtatctccacgtcgattgcaaccggaaactccaacgccggtctcaacggctggtatctg
tccatgcttctgcacaaagacggctggtccagacttggtttcttcggctacgatctgcag
gaccagtgcggttccgcaaactcactctccatcagacctgatgaaggctgtatcggcgag
ttccgcggaccaaactac
>AF414032	Archaea;Euryarchaeota;Methanomicrobia;Methanomicrobiales;Methanomicrobiaceae;Methanocorpusculum;Methanocorpusculum_sp
tacacggataacgtccttgatgacttcacctactacggaatggattacctccacgacaag
tacaagattgactggaagaacccgaacccgaaagacaaagtcaaagcaacccaggaagtt
gtcaacgacatcgcaaccgaagtcaacctttacggtatggagcagtatgaacagttcccg
accatgatggaagaccacttcggcggttcccagcgtgcagcagttcttgcagcagcatcc
ggtatcaccacttccattgcaaccggaaactccaacgccggtctcaacggctggtatctg
tccatgcttctccacaaagacggatggtccagacttggtttcttcggctacgatctgcag
gaccagtgcggttccgcaaactcactctccatcagacccgacgaaggctgtatcggcgag
ttccgtggaccgaactac
>AF414045	Archaea;Euryarchaeota;Methanomicrobia;Methanomicrobiales;Methanomicrobiaceae;Methanocorpusculum;Methanocorpusculum_parvum
tacacggataacatccttgatgacttcacctactacggaatggactacatccacgacaag
tacaaggtcgacaccaagaatccgaacgcaaaagacaaagtcaaagcaacccaggaagtt
gtcaacgacatcgcaaccgaagtcaacctttacggtatggaacagtatgaacagttcccg
accatgatggaagaccacttcggcggttcccagcgtgcagccgttcttgcagcagcctcc
ggtatctccacgtcgattgcaaccggaaactccaacgccggtctcaacggctggtatctg
tccatgcttctgcacaaagacggctggtccagacttggtttcttcggctacgatctgcag
gaccagtgcggttccgcaaactcactctccatcagacctgatgaaggctgtatcggcgag
ttccgcggaccaaactac
>AF414049	Archaea;Euryarchaeota;Methanomicrobia;Methanomicrobiales;Methanomicrobiaceae;Methanocorpusculum;Methanocorpusculum_bavaricum
tacacggataacatccttgatgacttcacctactacggaatggactacatccacgacaag
tacaaggtcgacaccaagaatccgaacgcaaaagacaaagtcaaagcaacgcaggaagtt
gtcaacgacattgcaaccgaagtcaacctttacggtatggaacagtatgaacagttcccg
accatgatggaagaccacttcggtggttcccagcgtgcatccgttcttgcagcagcatcc
ggtatcaccacgtcaattgcaaccggaaactccaacgccggtctcaacgcctggtatctg
tccatgcttatgcacaaagacggctggtccagacttggtttcttcggctacgatctgcag
gaccagtgcggttccgcaaactcactctccatcagacctgatgaaggctgtatcggcgag
ttccgcggaccaaactac
>AB288290	Archaea;Euryarchaeota;Methanomicrobia;Methanomicrobiales;Methanomicrobiaceae;Methanocorpusculum;Methanocorpusculum_sp
ctttattgcagcataccgtatgtgcgccggtgaagcagcagtcgctgacctgtcctttgc
agcaaagcacgctggtgtcatcaacatggcccaccacctgccggctcgccgtgcacgtgg
cccgaacgagccaggaggaatgctctttggtaacttctccgatatgatccaggcagaccg
tgtcaatccaaacgacccggcaaaagcctccctggaaaatgtcgcagcaggcgccatgct
cttcgaccagatctggctcggatcttatatgtccggcggtgtcggtttcacccagtatgc
aacagcagcatacacggataacatccttgatgactttgtctacagtggaatggactacat
ccacgacaagtacaagatcgactggaagaacccaaccccgaaagacaaagtcaaagcaac
tcaggaagttgtcaacgacattgcaaccgaagtcaacctttacggtatggaacagtatga
acagttcccgaccatgatggaagaccacttcggcggttcccagcgtgcatccgttcttgc
agcagcatccggtatcaccacgtcaattgcaacctccaactccaacgccggtctcaacgg
ctggtatctgtccatgcttatgcacaaggacggatggtccagacttggtttcttcggcta
cgatctgcaggaccagtgcggttccgcaaactctctgtccatcagacctgatgaaggctg
tatcggcgagttccgtggaccaa
>AF313802	Archaea;Euryarchaeota;Methanomicrobia;Methanosarcinales;Methanosaetacea;Methanosaeta;Methanosaeta_concilii
gggaagctacatgtccggcggtgtcggtttcacccagtacgctactgctgcctacaccaa
cgatgtcctggatgacttctcctattatggtgtggactacgccaacgacaagttcggcgg
attcgccaaggcacccgcgaccatcgatgtcgccaaggagctggccactgaggtcactct
gtacggcattgagcagtacgaggccttccccaccctgcttgaggatcacttcggcgggtc
ccagagggcagccgttctggcagccgcttccggtatcacctccgccatcgccactggtca
ctcccagatcggcctggccggctggtatctctccatgctcctgcacaaggaagcctgggg
cagactgggattcttcggctacgacctgcaggatcagtgcggtccaaccaatgtgttctc
ttaccagtcagacgagggcaacccattggagctgagaggcgccaactaccca
>JX097214	Archaea;Euryarchaeota;Methanomicrobia;Methanosarcinales;Methanosarcinaceae;Methanosarcina;unknown
gccatgcagatcggaatgtccttcatctccgcatactcaatgtgtgccggtgaagcagcc
gtcgctgacctttccttctccgcaaagcacgcatcccttgtctccatgggtgaaatgctc
cccgcaaggcgtgcacgtggtcctaacgagcccggtggactttccttcggtcacctctct
gacatcgtccagaccagccgtgtaagccaggaccccgcaaaggttgctcttgaagtagtc
ggtgcaggatgcatgctttacgaccagatctggctcggatcctacatgtccggtggtgtc
ggtttcacccagtatgcaaccgctgcatacactgatgacatcctcgacaacaacgtgtac
tacaacgttgactacatcaacgacaagtacgacggtgctgcaaacatcggtactgacaac
aaggtcaaggcaaccctcgacgttgtcaaggacatcgcaacagagtccacaatctacggt
atcgagacctacgagaagttcccgactgcccttgaagaccacttcggtggatcccagaga
gcaaccgtgctcgcagcagcagctggtgtctcaactgcactcgcaaccgcaaacgccaac
gccggtctctccggatggtacctccccatgtacctgcacaaggaagcatggggccgtctc
ggcttcttcggatacgacctgcaggaccagtgtggtgcaaccaacgttctctcctatcag
agtgacgaagtctgtgcagacgaactccgtggtcccaactacccaaactacgccatga
>JX097202	Archaea;Euryarchaeota;Methanomicrobia;Methanosarcinales;Methanosarcinaceae;Methanosarcina;unknown
gccatgcagattggtatgtccttcatctccgcatactcaatgtgtgccggtgaagcagcc
gtcgctgacctttccttctccgcaaagcacgcatcccttgtctccatgggtgaaatgctc
cccgcaaggcgtgcacgtggtcctaacgagcccggtggactttccttcggtcacctctct
gacatcgtccagaccagccgtgtaagccaggaccccgcaaaggttgctcttgaagtagtc
ggtgcaggatgcatgctttacgaccagatctggctcggatcctacatgtccggtggtgtc
ggtttcacccagtatgcaaccgctgcatacactgatgacatcctcgacaacaacgtgtac
tacaacgttgactacatcaacgacaagtacgacggtgctgcaaacatcggtactgacaac
aaggtcaaggcaaccctcgacgttgtcaaggacatcgcaacagagtccacaatctacggt
atcgagacctacgagaagttcccgactgcccttgaagaccacttcggtggatcccagaga
gcaaccgtgctcgcagcagcagctggtgtctcaactgcactcgcaaccgcaaacgccaac
gccggtctctccggatggtacctctccatgtacctgcacaaggaagcatggggccgtctc
ggcttcttcggatacgacctgcaggaccagtgtggtgcaaccaacgttctctcctatcag
agtgacgaaggtctggcagacgaactccgtggtcccaactaccctaactacgcaatga
>JX097219	Archaea;Euryarchaeota;Methanomicrobia;Methanosarcinales;Methanosarcinaceae;Methanosarcina;unknown
gccatgcagataggtatgtccttcatctccgcatactcaatgtgtgccggtgaagcagcc
gtcgctgacctttccttctccgcaaagcacgcatcccttgtctccatgggtgaaatgctc
cccgcaaggcgtgcacgtggtcctaacgagcccggtggactttccttcggtcacctctct
gacatcgtccagaccagccgtgtaagccaggaccccgcaaaggttgctctcgaagtagtc
ggtgcaggatgcatgctttacgaccagatctggctcggatcctacatgtccggtggtgtc
gggttcacccagtatgcaaccgctgcatacactgatgacatcctcgacaacaacgtgtac
tacaacgttgactacatcaacgacaagtacgacggtgctgcaaacatcggtactgacaac
aaggtcaaggcaaccctcgacgttgtcaaggacatcgcaacagagtccacaatctacggt
atcgagacctacgagaagttcccgactgcccttgaagaccacttcggtggatcccagaga
gcaaccgtgctcgcagcagcagctggtgtctcaactgctatcgcaaccgcaaacgccaac
gccggtctctccggatggtacctctccatgtacctgcacaaggaagcatggggccgtctc
ggcttcttcggatacgacctgcaggaccagtgtggtgcaaccaacgttctctcctatcag
agtgacgaaggtctggcagacgaactccgtggtccaaactaccccaactacgccatga
>JX097224	Archaea;Euryarchaeota;Methanomicrobia;Methanosarcinales;Methanosarcinaceae;Methanosarcina;unknown
gccatgcagatcggtatgtctttcatctccgcatacgcaatgtgcgctggtgaagcagcc
gtcgctgacctttccttcgctgcaaagcacgcagccctggtttccatgggtgaaatgctg
cccgcaaggcgtgcacgtggacccaacgagcccggtggactttccttcggtcacctctca
gacatcgtccagacaagccgcacagtgactgacgacccagcaaaggtcgccctcgaagtc
gtaggtgcaggctgcatgctttacgaccagatctggctcggatcctacatgtccggtggt
gtcggtttcacacagtatgcaacagctgcatacaccgatgatatcctcgacaacaacatc
tactacaacgttgactacatcaacgacaagtacaacggtgcagcaaccatcggcaaggac
aacaagttaaaggcaagcctcgaagtcgtaaaggacattgcaactgagtccacaatctac
ggtatggagacctacgagaagttcccaaccgctcttgaagaccacttcggtggatcccag
agagcaaccgtgctcgcagctgcagccggtgttgcaactgccctcgcaaccgcaaacgcc
aacgctggtctctccggctggtacctctccatgtacctgcacaaggaagcatggggccgt
ctcggcttcttcggatacgacctgcaggaccagtgcggtgccacaaacgttctgtcctac
cagggcgacgaaggtctcccagacgaactccgtggtccaaactaccctaactatgcaatg
a
>AY260438	Archaea;Euryarchaeota;Methanomicrobia;Methanosarcinales;Methanosarcinaceae;Methanosarcina;Methanosarcina_lacustris
agaacctgtattgttggtctggacctggctcacgagactctcgagaagaggctgggcaag
gaagttactccggaaaccatcaaccactatcttgagaccctcaaccacgctatgcccggc
gcagcagtggttcaggaaatgatgatcgaaacccaccctgcccttgttgacgactgctac
gttaagatcttcacaggtgacgacgagcttgcagacgaaattgacaagcagtacctcata
gacatcaacaagatgttcactccagagcaggctgctcagcttaaggcctccgtcggcaag
accacctggcaggcaatccacatcccaacaattgtctccaggacaactgatggtgcccag
acatccaggtgggctgcaatgcagatcggtatgtctttcatctccgcatacaacatgtgt
gctggtgaagcagccgtcgctgacctgtccttcgctgcaaagcacgcagccctggtttcc
atgggtgaaatgctccccgcaaggcgtgcacgtggtcctaacgaacccggtggactttcc
ttcggtcacctttcagacatcatccagacaagccgcacagtgactgacgacccagcaaag
gtcgctctcgaagtcgtaggtgcaggctgtatgctctatgaccagatctggctcggatcc
tacatgtccggtggtgtcgggttcacacagtatgcaacagctgcatacaccgatgacatc
cttgacaacaacacctactacgacgttgactacatcaacgacaagtacaaaggtgctgca
accataggcacagacaacaaggtaaaggcaagcctcgaagccgtaaaggatatcgcaact
gaatccacactctacggtatcgagacctatgagaagttcccaaccgcccttgaagaccac
ttcggtgggtcccagagagcaacggtgctcgcagctgcagccggtgttgcatgttccctt
gcaaccggaaacgccaacgccggtctctcaggctggtacctctccatgtacgtacacaag
gaagcatggggccgtctcggcttcttcggtttcgatctgcaggaccagtgcggtgccaca
aacgttctgtcctaccagggcg
>AB703645	Archaea;Euryarchaeota;Methanomicrobia;Methanosarcinales;Methanosarcinaceae;Methanosarcina;Methanosarcina_mazei
cgctgcaatgcagcagatgtgggatgacatcaggagaacctgtatcgtcggtcttgacat
ggctcacgagactctcgagaagaggctgggtaaggaagttacccctgaaaccatcaacca
ctaccttgaagtccttaaccacgccatgcccggtgcagcagtggttcaggaaatgatggt
cgaaacccaccccgctctcgttgacgactgttacgtcaaggtctttaccggtgacgacga
actcgcagacgaaatcgacaagcagtacgtcatcaacatcaacaagatgttctccgaaga
gcaggcagcccagattaaggcctccatcggcaagacatcctggcaggcaatccacatccc
aacaattgtctccagaacaactgacggtgctcagacctccaggtgggcagccatgcagat
cggtatgtccttcatctccgcatacgcaatgtgtgccggtgaagcagcagtcgctgacct
gtccttcgctgcaaagcacgcagccctcgtctccatgggtgaaatgctcccagcaaggcg
tgcacgcggaccaaacgagcccggtggactttccttcggtcacctctcagacatcatcca
gacaagccgcacatcccaggacccagcaaagattgcccttgaagtcgtcggtgcaggatg
catgctctacgaccagatctggctcggatcctacatgtccggtggtgtcggattcacaca
gtatgcaaccgctgcatacactgatgatatcctcgacaacaacgtgtactacgacgttga
ctacatcaacgacaagtacaacggtgctgcaaacctcggaactgacaacaaggtaaaggc
aaccctcgatgtagtaaaggacatcgcaaccgagtccacactctacggtatcgagaccta
cgagaaattcccaacagcccttgaagaccacttcggtggatcccagagagcaaccgtgct
cgcagctgcagccggtgtcgcatgtgcactcggaactgcaaacgcaaacgccggtctctc
aggctggtacctctccatgtacctgcacaaggaagcatggggcagactcggattcttcgg
tttcgacctgcaggatcagtgtggtgccacaaacgttctgtcctaccagggcgacgaagg
tctcccagacgaactccgtggtccaa
>U22244	Archaea;Euryarchaeota;Methanomicrobia;Methanosarcinales;Methanosarcinaceae;Methanolobus;Methanolobus_tindarius
cggttcatacatgtccggtggtgtaggtttcacccagtacgcaacagcagcatactgtaa
caacatccttgatgacaacctctactacaacgtagactacatcaacgacaagtacgatgg
tgcagcaacaacaggtacagacaacaaggtaaaggcaaacctcgaagtagtaaaggacat
cgcaacagagtccacaatctacggtcttgagaactacgagaaatacccaacaacccttga
agaccacttcggtggatcccagagagcaacaagcctttccgcagcagcaggttccgcwgt
atccctggcaacaggaaacggaaacgctggtctttccggatggtatctctgtatgtacct
ccacaaggaatcacacggccgtctcggtttcttcggatacgacctgcaggaccagtgtgg
tgctacaaacgtactctcataccagtccgacgaaggtcttgctcttgaactccgtggacc
aaactaccct
>U22245	Archaea;Euryarchaeota;Methanomicrobia;Methanosarcinales;Methanosarcinaceae;Methanolobus;Methanolobus_vulcani
cggttcatacatgtccggtggtgtaggtttcacccagtacgcaacagcagcatactgtaa
caacatccttgacgacaacctctactacaacgttgactacatcaacgacaagtacgatgg
tgcagcaaacaagggtacagacaacaaggtaaaggcaagcctcgatgtagtaaaggacat
tgcaacagagtccacaatctacggtcttgagaactacgagaaatacccaacaaccctcga
agaccacttcggtggatcacagagagcaacaagtctttccgcagcagcaggttccgctgt
agctcttgcaacaggaaacggaaacgctggtctttccggatggtacctctgtatgtacct
ccacaaggaagcacacggccgtctcggtttcttcggatacgacctgcaggaccagtgtgg
tgctacaaacgtactctcataccagtccgacgaaggtcttgctcttgaactgcgtggacc
aaactatcca
>U22257	Archaea;Euryarchaeota;Methanomicrobia;Methanosarcinales;Methanosarcinaceae;Methanolobus;Methanolobus_bombayensis
cggttcatacatgtccggtggtgtaggtttcacccagtacgcaacagcagcatactgtaa
caacatccttgatgacaacctctactacaacgttgactatatcaacgacaagtacgacgg
tgcagcaaacaagggtacagacaacaaggtagctgcaaacctcgacgtagtaaaggacat
cgcaacagagtccacaatctacggtcttgagaactacgagaaatacccaacaaccctcga
agaccacttcggtggatcacagagagcaacaagtctttccgcagcagctggttccgctgt
ttcaatcgcaacaggaaacggaaatgctggtctttccggatggtacctctgtatgtacct
ccacaaggaagcactcggaagactcggtttcttcggatacgacctgcaggaccagtgtgg
tgctacaaacgtactctcataccagtccgacgaaggtcttgctcttgaactccgtggacc
aaactatccg
>U22242	Archaea;Euryarchaeota;Methanomicrobia;Methanosarcinales;Methanosarcinaceae;Methanolobus;Methanolobus_oregonensi
tggatcatacatgtctggtggtgtaggtttcacacagtacgctacagcaggttacaccaa
caacatccttgatgacaacctttactacaacattgactatatcaacgacaagtacaatga
tgcagcaaagaccggtacagataacaaggtacaggcaacacttgatgttgtaaaggatat
ctcaacagagtccacaatatatggtcttgagaattacgagaaatacccaacaacccttga
ggaccacttcggtggatcacagagggcaacaagcctttcagcagcagctggttccgctgt
agcaattgcaacaggtaacggaaacgccggtctgtccggatggtatctctcaatgtacct
gcacaaggaagcacacggtcgtcttggcttcttcggatacgacctgcaggaccagtgtgg
tgccacaaacgttctctcataccagtccgacgaaggtctggcacttgaactgcgtggacc
aaactatcca
>U22259	Archaea;Euryarchaeota;Methanomicrobia;Methanosarcinales;Methanosarcinaceae;Methanohalophilus;Methanohalophilus_halophilus
cggatcctacatgtctggtggtgtcggttttacccagtactccactgctgcatacaccaa
caacattctggatgacaacctgtactatgacgttgaatacatcaacgacaagtatgacgg
tgcagctgacaaaggtatcgacaacaaggtcgccccaagcatggatgttatcaaggatat
cgcaacagagtccacactctacggtctcgagaactacgagaaatacccagttgcacttga
agaccacttcggtggatcccagagagcaaccgtcctgtccgcagccgccggtagtgcagg
atcccttgcaaccggtaacgcaaacgccggtctctccgcatggtatctctgtatgtacct
gcacaaggaaggtcacggacgtctcggattcttcggattcgacctgcaggaccagtgtgg
tgcaaccaacaccttctcctaccagtccgatgaaggtctgccccacgaactccgtggtcc
aaactatccg
>U22237	Archaea;Euryarchaeota;Methanomicrobia;Methanosarcinales;Methanosarcinaceae;Methanohalophilus;Methanohalophilus_mahii
cggatcctacatgtccggtggtgtcggttttacccagtactccactgctgcatacaccaa
caatattctggatgacaacctgtactatgacgttgaatacatcaacgacaagtacgatgg
tgcagctgagaagggtatcgacaacaaggtcgccccaagcatggatgttatcaaggacat
cgcaacagagtccacactctacggtctcgagaactacgagaaatacccagttgcccttga
agaccactttggtggatctcagagagcaaccgtcctgtctgcagctgctggtagcgcagg
atcccttgcaaccggtaacgcaaacgctggtctctccgcatggtatctctgtatgtacct
gcacaaggaaggtcacggacgtctgggattcttcggattcgacttgcaggaccagtgtgg
tgcaaccaacaccttctcctaccaatccgacgaaggtctgccccacgaactccgtggtcc
aaactacccg
>U22235	Archaea;Euryarchaeota;Methanomicrobia;Methanosarcinales;Methanosarcinaceae;Methanococcoides;Methanococcoides_methylutens
cggttcctacatgtctggtggtgtcggattcacacagtatgcaaccgctgcatacaccaa
caacatccttgacgacaacctgtactacaacgttgactacatcaacgacaagtacgatgg
tgcagcaaacaagggtaccgacaacaaggtcaaggcaacaatggatgttgtcaaggacat
cgcaacagagtccacaatctatggtctcgagaactacgagaagtacccaacagcactcga
agaccactttggtggttcccagagagcaacagtactctccgcagcagcaggtagtgcaac
agcactcgcaaccggaaacggaaacgctggtctttccgcatggtacctttcaatgtacct
gcacaaggaagcacacggacgtcttggtttcttcggattcgacctgcaggaccagtgtgg
agctacaaacgtattctccttccagtccgacgaaggtctgcctgttgagctccgtggtcc
aaactaccct
>U22234	Archaea;Euryarchaeota;Methanomicrobia;Methanosarcinales;Methanosarcinaceae;Methanococcoides;Methanococcoides_burtonii
cggatcatacatgtctggtggagtcggtttcacacaatacgcaaccgctgcatacaccaa
caacatcctcgatgacaacctgtactacaacgttgactacatcaacgacaagtacgatgg
tgcagcaaacaagggtgcagacaacaaggtcaaggcaacaatggatgttgtcaaggacat
cgcaacagagtccacgatctacggtatcgagaactacgagaagtacccaaccgcactcga
agaccacttcggtggttcccagagagcaacagtactctccgcagcagcaggtagtgcaac
agcactcgcaaccggaaacggaaacgctggtctttccggatggtacctttcaatgtacct
gcacaaggaagcactcggacgtcttggtttcttcggtttcgacctgcaagaccagtgtgg
tgctacaaacgtattctccttccagtccgacgaaggtctgccacttgaactacgtggtcc
aaactaccct
>AB353221	Archaea;Euryarchaeota;Methanomicrobia;Methanosarcinales;Methanosarcinaceae;Methanococcoides;Methanococcoides_alaskense
tgggatgtccttcatcgcagcatacaacatgtgtgccggtgaagcagcagtagctgacct
ttcatacgcagcaaagcatgctggtgtaatctcaatgggagatatgcttccagcaagacg
tgctcgtggaccaaacgaacctggtggaatttccttcggtcacatggctgatatcattca
gacaagccgtgttgacgcagaagatccagcacacgtagctctcgaggtagtaggtgcagg
atgtatgctctacgatcagatctggctcggttcatacatgtctggtggagtaggtttcac
acagtacgcaaccgctgcatacaccaacaacatccttgatgacaacctctactacaacgt
tgactacatcaacgacaagtacgatggtgcagcaaacaagggtgcagacaacaaggtcaa
agcaacaatggaagttgtcaaggacatcgcaacagagtccacgatctacggtatcgagaa
ctacgagaagtacccaactgcactcgaagaccacttcggtggttcccagagagcaacagt
actctccgcagcagcaggtagtgcaacagcactcgcaaccggaaacggaaacgctggtct
ttctggatggtacctttcaatgtacctgcacaaggaagcactcggacgtcttggtttctt
cggtttcgatctgcaagaccagtgtggcgctacaaacgtattctccttccagtccgacga
aggtctgcctgttgagctccgtggtccaaactaccctaactacgcaatga
>AY303950	Archaea;Euryarchaeota;Methanomicrobia;Methanobacteriales;Methanobacteriaceae;Methanothermobacter;Methanothermobacter_thermoflexus
ggtggtgtaggattcacccagtacgcaacagcagcctacacagacaacatcctcgacgac
ttcacctacttcggtaaggagtacgtggaggacaaatatggactctgtgaggcaccaaac
accatggacacagtcctggacgttgcaaccgaggtcacattctacggacttgaacagtac
gaggaataccctgcactcctcgaggaccagttcggtggatcccagagggccgcagtcgtt
gcagctgcagccggatgttccacagccttcgcaacaggaaacgcccagacaggtctcagc
ggatggtacctctcaatgtacctgcacaaggaacagcactcaaggctcggattctacggt
tacgacctccaggaccagtgtggtgcatccaacgtcttctcaataaggggcgacgaggga
ctgccactggagcttcgtgg
>AY386125	Archaea;Euryarchaeota;Methanomicrobia;Methanobacteriales;Methanobacteriaceae;Methanobacterium;Methanobacterium_aarhusense
ctgttatcgtaggtctaaacaccgcacatactgttatcgagaaaaggttaggtaaagaag
ttacacctgaaaccataactcattaccttggaaactgtaaccacgcaatgcctggtgcag
cagttgtacaagaacacatggtggaaaccaacccatcacttgtggctgacagttatgtga
aaatattcactggtaatgatgaaatatcagatgaagtagaccaaagatttgttataaaca
taaacgaagaattcccagaagaacaagctaaagttcttaaagctgaagttggagatggaa
tgtggcaagttgtaaaaatcccaaccatagtatccagaacctgtgatggtggtaccacat
cccgatggtctgctatgcagatcggtatgtccatgatttctgcttacaaacaagcagcag
gggaagccgctactggtgacttcgcttacgctgcaaaacacgcagaagttgtacatatgg
gtacatacctaccagttagaagagcaagaggagaaaacgaacctggtggaattgcattcg
gtttcttagctgatatatgtcaatcaagcagagtaaatatggacgacccagttcgtgtag
ctctagatgttgtagcatctggtgcaatgttatacgaccaaatctggctcggatcataca
tgtctggtggtgtaggattcacacaatatgctaccgcagcatacaccgacaacattcttg
acgacttcacctactatggtaaagaatacgtcgaagacaaattcggattatgtgaagcac
ctaacaacatggacaccgtgttagatgtggcatcagaagtaacattctatggcctagaac
aatacgaagaatacccagcactcttagaaacacagttcggtggatcacaaagagcagctg
tagctgctgctgctgctgcatgttcaactggatttgctactggtaacgcacaaactgcgt
taagcggttggtatttatccatgtacttgcacaaagaacaacactccagactcggtttct
atggatacgaccttcaagatcagtgtggtgcatccaacgtattctcaattagaggagatg
aaggactaccactagaacttagaggagcaaactaccccaactat
>AF414035	Archaea;Euryarchaeota;Methanomicrobia;Methanobacteriales;Methanobacteriaceae;Methanobrevibacter;Methanobrevibacter_arboriphilus
tacactgacaatattctggacgatttcttatattatggtaaagaatatgtcgaagacaaa
tttggaatatgtgaagctccaaacaacatggacactgttcttgatgtaggttctgaagta
actttctatggattagaacaatacgaagaatatcctgcattacttgaaacccaattcggt
ggttctcaaagagcatctgttgtttcagccgctgctggttgtgcaacagctttcgctact
ggaaattcccaaactggtttaagcgcatggtatttatctatgtacttacacaaagaacaa
cactctagattaggattctatggttacgatttacaagatcaatgtggtgcatccaacgta
ttctctataagaaatgacgaaggattaccagttgaaatgagagggccaaactac
>U57340	Archaea;Euryarchaeota;Methanopyri;Methanopyrales;Methanopyraceae;Methanopyrus;Methanopyrus_kandleri
caacgccgcgatgcagcagatgtgggacgacatccgccgcaccgtcatcgtcggaatgga
caccgcccaccgcgtgctggagcgccgactgggtaaggaggtcaccccggagaccatcaa
cgagtacatggagaccctgaaccacgcgctaccgggtggtgcggtcgtccaggagcacat
ggtggagatccacccgggtctgacctgggactgttacgccaagatcattaccggtgacct
cgagctcgccgacgagatcgacgacaagttcctgatcgacatcgagaagctgttcccgga
ggagcaggccgagcagctgatcaaggcgatcggcaacaggacgtaccaggtctgccgcat
gccgacgatcgtgggccacgtctgtgacggagcgaccatgtaccgatgggccgcgatgca
gatcgcgatgtcgttcatctgcgcgtacaagatcgcggccggagaggcggccgtgtcgga
cttcgcgttcgcgagcaagcacgccgaggtaatcaacatgggtgagatgctgccggcgcg
gcgagcccgaggtgagaacgagcccggtggcgtcccgttcggcgtactggcagactgcgt
gcagacgatgaggaagtacccggacgacccggccaaggtcgcgctggaggtgatcgccgc
cggagcgatgctctacgaccagatctggctaggatcctacatgtcaggaggtgtcggttt
cacgcagtacgcgacggccgtgtaccctgataacatcctggacgactacgtgtactacgg
tctcgagtacgtcgaggacaagtacggaatcgccgaggccgagccgagcatggacgtggt
gaaggacgtcgcgaccgaggtcaccctgtacggtctggagcagtacgagcggtacccggc
cgccatggagacgcacttcggaggttcacagcgagccgccgtctgtgcggccgccgcggg
ctgcagtaccgccttcgcgaccggtcacgcgcaggcaggactcaacggttggtacctgtc
gcagatcctgcacaaggagggtcaaggtcgtctaggattctacgggtacgccctacagga
ccagtgtggtgcggccaactcgctgagcgtgaggagcgacgagggactgccgctcgagct
gcgtggtccgaactacccgaactacgcgatgaacgtgggtcacctgggcgagtacgcggg
tatcgtgcaggcggcgcacgcggcgcgaggcgacgcgttctgtgtgcacccggtgatcaa
ggtggcgttc
>AB300783	Archaea;Euryarchaeota;Methanomicrobia;Methanomicrobiales;Methanomicrobiaceae;Methanoculleus;Methanoculleus_thermophilus
cttcatcgccgcctaccgcatgtgcgccggtgaagcggccgtcgccgacctctcctacgc
cgcaaagcacgcaggcgtcgtccagatgggttcactcctgcccgcccggcgtgcccgtgg
cccgaacgagcccggtggcatcaagttcggtctcttctcggatatcgtccaggcgaaccg
gaagtaccccaacgaccccgcgaaggctgcccttgaggtcgtcggcgccggaaccatgct
ctacgaccagatctggctcggctcctacatgtccggcggtgtcggattcacccagtacgc
aaccgcggcctacaccgacaacatcctcgacgagttcacctactacggtatggactacat
caaggacaagtacaaggtcgactggaagaacccgagcccgagcgacaaggtcaagccgac
ccaggatatcgtcaacgatatcgcgaccgaggtcaccctcaacgccatggagcagtacga
gcagttcccgacgatgatggaggaccacttcggcgggtcccagcgtgccggtgtcatcgc
cgccgcatccggtctctcgacctccatcgcaaccggaaactccaacgccggtctgaacgc
ctggtacctctccatgctcctgcacaaggacggatggtcgcgtctcggcttctccggcta
cgacctccaggaccagtgcggttccgcaaactcgctctccatggagtccgaccgcggtct
gatgggagaactgcgtggtccga
>AB300779	Archaea;Euryarchaeota;Methanomicrobia;Methanomicrobiales;Methanomicrobiaceae;Methanoculleus;Methanoculleus_chikugoensis
cttcatcgccgcctaccggatgtgcgccggtgaagcggccgtcgccgacctctcctacgc
tgcaaagcacgcaggcgtcgtccagatgggctcgatcctgcccgcccggcgtgcccgtgg
cccgaacgagcccggtggcatcaagttcggcctcttcgccgatatcatccaggcgaaccg
caagtaccccaacgaccccgcaaaggctgcccttgaggttgtcggcgccggaaccatgct
ctacgaccagatctggctcggctcctacatgtccggcggtgtcggattcacccagtacgc
aaccgcggcctacaccgacaacatcctcgacgagttcacctactacggtatggactacat
caaggacaagtacaaggtcgactggaagaacccgagccccaaggacaagatcaagccgac
ccaggatatcgtcaacgacatggcaaccgaggtcaccctcaacgccatggagcagtacga
gcagtacccgaccatgatggaggaccacttcggcggttcccagcgtgccggtgtcatcgc
cgccgcgtccggtctgacgaccgccatcgcgaccggaaactcgaacgccggcctgaacgc
ctggtacctctccatgctcctgcacaaggacggatggtcgcgtctcggcttcttcggcta
cgacctccaggaccagtgcgggtccgcgaactccctctccatggagtccgaccgcggtct
gatgggagaactgcgtggtccga
>FJ226658	Archaea;Euryarchaeota;Methanomicrobia;Methanomicrobiales;Methanomicrobiaceae;Methanoculleus;unknown
gcaatgcaaataggtatgtccttcatcgctgcctaccgcatgtgcgccggtgaggcggct
gtcgccgacctctcctacgctgcaaagcacgcaggcgtcgtccagatgggctcgatcctg
cccgcccggcgtgcccgtggcccgaacgagcccggtggtatcaagttcggtctcttcgcc
gatatcatccaggcgaaccggaagtaccccaacgaccccgccaaggctgcccttgaggtc
gtcggcgccggaaccatgctctacgaccagatctggctcggctcctacatgtccggcggt
gtcggattcacccagtacgcaaccgcggcctacaccgacaacatcctcgacgagttcacc
tactacggtatggactacatcaaggacaagtacaaggtcgactggaagaacccgagcccg
aacgacaaggtcaagccgacccaggatatcgtcaacgacatggcaaccgaggtcaccctc
aacgccatggaacagtacgagcagttcccgaccatgatggaggaccacttcggcgggtcc
cagcgtgccggtgtcatcgccgccgcgtccggtctgacgaccgccatcgcgaccggcaac
tccaacgccggcctgaacgcctggtacctctccatgctcctgcacaaggacggatggtcg
cgtctcggcttcttcggctacgacctccaggaccagtgcggttccgcgaactccctctcc
atggagtccgaccgcggtctgatgggcgaactgcgtggtccgaactacccaaactacgca
atga
>FJ438980	Archaea;Euryarchaeota;Methanomicrobia;Methanomicrobiales;Methanomicrobiaceae;Methanoculleus;unknown
tgattggtggtgtcggattcacacagtacgctacagcggcctacaccgacaacatcctcg
atgagttcacctactacggtatggactacatcaaggacaagtacaaggtcgactggaaga
acccgagcgcggaggacaagatcaagccgacccaggatgtcgtcaacgacatggcaaccg
aggtcaccctcaacgccatggagcagtacgagcagttcccgaccatgatggaggaccact
tcggcgggtcccagcgtgccggtgtcatcgccgctgcgtccggtctcacgaccgccatcg
caaccggcaactcgaacgccggtctcaacggatggtacctctcgatgctcctgcacaagg
acggctggtcgcgtctcggcttcttcggctacgacctccaggaccagtgcgggtctgcaa
actcgctctccatggagcccgaccgcggtctaatgggcgagctgcgtgttccgaactacc
caaactacgcaatgaaaatcgaattc
>AY125648	Archaea;Euryarchaeota;Methanomicrobia;Methanomicrobiales;Methanomicrobiaceae;Methanoculleus;unknown
ctcggttcctacatgtccggtggtgtcggattcacccagtacgcgaccgcggcttacacc
gacaacatcctcgatgagttcacctattacggtatggactacatcaaggacaagtacaag
gtcgactggaagaacccgagcgcgaaggacaagatcaagccgacccaggatgtcgtcaac
gacatggcaaccgaggtcaccctcaacgccatggagcagtacgagcagttcccgaccatg
atggaagaccacttcggcgggtcccagcgtgctggtgtcatcgccgctgcgtccggtctc
acgaccgccatcgcaaccggcaactccaacgccggtctcaacggatggtatctctcgatg
ctcctgcacaaggacggctggtcgcgtctcggcttcttcggctacgacctccaggaccag
tgcgggtctgcaaactcgctctccatggagcccgaccgcggtctaatgggcgagctgcgt
ggtccgaactacccgaactacgccatgaacgt
>AM746875	Archaea;Euryarchaeota;Methanomicrobia;Methanomicrobiales;Methanomicrobiaceae;Methanolinea;unknown
tatgaccagatttggctcggatcctacatgtccggtggtgtcgggttcacccagtatgcc
accgccgcctacaccgacaacatcctcgatgactacacctactacggtatggattacatc
aaggacaagttcaaggtggactggaagaaccccggcgagaaggacaagatcaaggccacc
caggacaacatcaacgacatcgccaccgaggtcaccctctatggtatggagcagtacgag
cagttcccgaccgcactcgagacccacttcggtggttcccagagggcatcagtactggct
gccgccgctggtatcagcacggccgtcgctaccgggaactccaacgccggcctgaacggc
tggtacctgtccatgctcctccacaaggaaggatggtcacgtctcggattctacggctac
gacctgcaggaccagtgcggttccgcaaacaccgagtcgttccgtgcagacgaaggttgt
gtcggagagctccgtggggccaactacccgaactacgcgatgaacgt
>JQ079992	Archaea;Euryarchaeota;Methanomicrobia;Methanomicrobiales;Methanomicrobiaceae;Methanolinea;unknown
gcgatgcagattggcatgagctttattggcgcgtatcatatgtgcgcgggcgaagcggcg
accgcggatctggcgtttgcggcgaaacatgcgggcgtgattcagatggcggaaattctg
ccggcgcgtcgtgcgcgtggcccgaacgaaccgggcggcattaaatttggccattttgcg
gatatgtgccagggcgatcgtaaatatccgcatgatccggcgaaagcgaccctggaagtg
gtggcggcgggcagcatgctgtttgatcagatttggctgggcagctatatgagcggcggc
gtgggctttacccagtatgcgaccgcggcgtataccgataacattctggatgattatacc
tattatggcatggattatattaaagataaatataaagtggattggaaaaacccgggcgaa
aaagataaagcgaaagcgagccaggatgtggtgaacgatattgcgaccgaagtgaccctg
tatggcatggaacagtatgaacagtttccgaccgcgctggaaacccattttggcggcagc
cagcgtgcgagcgtgctggcggcggcggcgggcattagcaccgcgattgcgaccggcaac
agcaacgcgggcctgaacggctggtatctgagcatgctgctgcataaagaaggctggagc
cgtctgggcttttatggctatgatctgcaggatcagtgcggcagcgcgaacaccgaaagc
tatcgtgcggatgaaggctgcgtgggcgaactgcgtggcgcgaactatccgaactatgcg
att
>AY458420	Archaea;Euryarchaeota;Methanomicrobia;Methanomicrobiales;Methanomicrobiaceae;Methanolinea;unknown
gatttcacacaatacgcaacagcggcgtataccgacaacatcctcgatgactacacctac
tacggtatggattacatcaaggacaaatacaaggtcgactggaagaacccgagtgaaaag
ggcctggcaaaggccaaccaggacgtcatcaacgacatcgccaccgaggttaccctctat
ggtatggagcagtacgagcagttcccgaccgcactcgagacccacttcggtggctcgcag
cgtgcgtcggtcctggccgctgcatccggtctttccaccgctattgcgaccggtaactcc
aacgccggcctgaacggttggtacctgtccatgctcctgcacaaggagggctggtcacgt
ctcggattctacggctacgacctgcaggaccagtgcggttccgcaaacaccgagttgttc
cgtgcagacgagggttgtgtcggagagctccgcggcgccaactaccctaactacgcaatg
aa
>DQ260466	Archaea;Euryarchaeota;Methanomicrobia;Methanomicrobiales;Methanomicrobiaceae;Methanolinea;unknown
tcacacaatatgcaacagccgcatacaccgacaacatcctcgatgactacacctactacg
gtatggattacatcaaggacaagtacaaggtggactggaagaacccaggcgagaaggaca
aggtcaaggcatcccaggacgtcgtcaacgacatcgccaccgaggtcaccctctatggta
tggagcagtacgagcagttcccgaccgcgctcgagacccacttcggtggctcacagcgtg
catcggtgctggccgctgcctccggtctgtccacgtcaatcgcaaccggaaactccaacg
ccggcctgaacggctggtacctgtccatgctcctgcacaaggaaggctggtcacgtctcg
gattctacggctacgacctgcaggaccagtgcggttccgcaaacaccgagtcctaccgtg
cggacgaaggctgtgtcggagagctccgtggagccaactatccaaactac
>JQ697489	Archaea;Euryarchaeota;Methanomicrobia;Methanomicrobiales;Methanomicrobiaceae;Methanolinea;unknown
ggtggtgtcggattcacccagtacgcaaccgccgcatacaccgacaacatcctcgatgac
tacacctactacggtatggactacatcaaggacaagtacaaggtggactggaagaacccg
agcgagaaggacaaggtcaaggcatcccaggacgtcgtcaacgacatcgccaccgaggtc
accctctatggtatggagcagtacgagcagttcccgaccgcgctcgagacccacttcggt
ggctcccagcgtgcatcggtgctggccgctgcatccggtctgtccacgtcaatcgcaacc
gggaactccaacgccggcctgaacggctggtacctgtccatgctcctgcacaaggaaggc
tggtcacgtctcggattctacggctacgacctgcaggaccagtgcggttccgcaaacacc
gagtcctaccgtgcagacgaaggctgtgtcggagaactccgtggagccaactacccaaac
tatcgaatgaaaatcac
>JF460164	Archaea;Euryarchaeota;Methanomicrobia;Methanomicrobiales;Methanomicrobiaceae;Methanolinea;unknown
ggtggtgtaggattcacacagtacgcaacagccgcatacaccgacaacatcctcgatgac
tacacctactacggtatggactacatcaaggacaagtacaaggtggactggaagaacccg
agcgagaaggacaaggtcaaggcatcccaggacgtcgtcaacgacatcgccaccgaggtc
accctctatggtatggagcagtacgagcagttcccgaccgcgctcgagacccacttcggt
ggctcccagcgtgcatcggtgctggccgctgcatccggtctgtccacgtcaatcgcaacc
gggaactccaacgccggcctgaacggctggtacctgtccatgctcctgcacaaggaaggc
tggtcacgtctcggattctacggctacgacctgcaggaccagtgcggttccgcaaacacc
gagtcctaccgtgcagacgaaggctgtgtcggagaactccgtggagccaactatcctaac
tacgcaatgaa
>U22243	Archaea;Euryarchaeota;Methanomicrobia;Methanosarcinales;Methanosarcinaea;Methanolobus;Methanolobus_taylorii
tggatcatacatgtccggtggtgtcggcttcacccaatacgctacagcagcatactgtaa
caacatccttgatgacaacctctactacaacgttgactacatcaacgacaagtatgatgg
tgcagcaaacaagggtacagacaacaaggtaaaggcaacccttgacgttgtaaaggacat
cgcaacagaatccactgtatacggtcttgagaactacgagaagtacccaacaaccctcga
agaccactttggtggatcacagagagcaacaagtctttcagcagcagctggttccgctgt
atctctggcaacaggaaacggaaacgctggtctgtcaggatggtacctctgtatgtactt
gcacaaggaagcactcggaagactcggtttcttcggatacgacctgcaggaccagtgtgg
tgcaacaaacgttctctcataccagtccgacgaaggtctggctcttgaactgcgtggacc
aaactatcca
>AY260442	Archaea;Euryarchaeota;Methanomicrobia;Methanosarcinales;Methanosarcinaea;Methanomethylovorans;Methanomethylovorans_hollandica
gaggcagcagttgctgacctttcatatgccgcaaagcacgctggtgtcatctccatgggt
gagatgcttcctgcaagacgtgcacgtggtccaaacgaaccaggaggaatttcctttggt
catctctcagatatcgtacagaccagccgtgtagacccagaagacccagcacacgtagcc
cttgaggtagtcggtgcaggctgtatgctctacgaccagatctggcttggatcatacatg
tccggtggtgtgggtttcacacagtacgcaacagctgcatacaccaacaacatcctggat
gacaacctgtactacaatgtcgactacatcaacgacaagtacaacggtgcagccaagaag
ggtaccgacaacaaggtaaaggccactctggaagttgtcaaggacatcgccacagagtcc
accctgtacggtatggagaactacgagaaatacccaactgcactcgaggaccactttgga
ggatcccagagggcaactgtgctctccgctgcagcaggtgctgcaaccgctatcgcaact
ggtaacggaaatgccggtctgtccggatggtacctctctatgtacctgcacaaggaaggc
catggccgtctcggtttcttcggtttcgacctgcaggaccagtgcggtgcaaccaacgtg
ttgtcctaccagtccgacgagggtctgcctgttgagctgcgtggaccaaactaccccaac

>AY672820	Archaea;Euryarchaeota;Methanomicrobia;Methanosarcinales;Methanosarcinaea;Methanomethylovorans;Methanomethylovorans_thermophila
taggtccacgcagctcaagaggcagaccttcgtcggactggtaggagaacacattggttg
caccgcactggtcctgcaggtcgaaaccgaagaatccgagacggccgtgtgcttccttgt
gcaggtacatacagaggtaccatccggacagaccggcatttccgttacctgttgcgatag
ctgtggcggcacctgctgctgcggagagcactgttgccctctgggaacctccgaagtggt
cttcaagtgcagtcgggtatttctcgtagttctctaaaccgtacagagtggactctgtgg
ttatgtctttgacaatttcgagagttgcctttaccttgttgtctgtacccttcttggctg
caccgttgtacttgtcattaatgtaatctacatcatagtacaggttgtcatccaggatgt
tgtttgtgtatgcagctgttgcatactgtgtgaaacctacaccacctgacatgtatgaac
cgagccagatttggtcgtagagcatacagcctgcaccgactacttcaagggctatgtgtg
ccgggtcctctggatctacgcggcttgtctgaatgatatctgcgaggtgaccgaaggaaa
tacctccaggctcgttaggaccacgtgcacgccttgccgggagcatttcacccatagaga
tgacaccagcgtgctttgcagcgtatgaaaggtcagctacagctgcctcaccggcacaca
tgctgtatgcagagatgaa
>AB523787	Archaea;Euryarchaeota;Methanomicrobia;Methanobacteriales;Methanobacteriaceae;Methanothermobacter;Methanothermobacter_tenebrarum
aggctcatacatgtcaggtggtgtaggattcacacaatatgcaacagcagcatacacaga
caacatcctagacgacttcacctactatggtagagaatacgtcgaagacaagtatggtgg
acttgcagaagcacctaacaccatggacacagtcctagacgtggcaagtgaagtcacatt
ctattccctagaacagtatgaggattacccatccctactcgagacacaatttggaggatc
acagagggcagctgtcgcagcagcagcatccgcttgttcaacaggattcgcaacaggaaa
ctcacagaccgcattaagcggatggtacttgtcaatgtacttacacaaggagcagcacgc
aagacttggattctacggatacgacctccaagaccagtgtggtgcagctaacgtcttcgc
aataagaggagacgaaggcctaccattagaggcaaggggagccaactatcca
>HQ283274	Archaea;Euryarchaeota;Methanomicrobia;Methanobacteriales;Methanobacteriaceae;Methanothermobacter;Methanothermobacter_crinale
tacgaccagatctggctaggctcatacatgtcaggtggtgtaggattcacacaatatgct
acagcagcatacacagacaacatcctagacgacttcacctactatggtagagaatacgtc
gaagacaagtatggacttgcagaagcgcctaacaccatggacacagtcctagacattgca
agtgaagtcacattctacagcctagaactgtatgaagactacccatcattacttgagaca
cagttcggcggatcacaaagggcagctgtcgcagcagcagcagccggttgttcaaccgga
ttcgcaacaggaaactcacagaccgcactaagcggatggtacctatcaatgtacctacat
aaagaacagcacgcaagactcggattttatggatacgacctacaagaccagtgtggtgca
gccaacgtcttcgcaataagaggagacgaaggactaccattagaggcaagaggagccaat
tatccaaactacgcaatgaacgt
>JN882374	Archaea;Euryarchaeota;Methanomicrobia;Methanobacteriales;Methanobacteriaceae;Methanothermobacter;unknown
atgtcaatgatctccgcatacaaacaatgtgcaggtgaagccgcaacaggagacttcgca
tacgctgcaaaacacgcagaaatcatccacatggcaacctacctaccagtaagacgtgca
agaggtgaaaacgaacccggaggattagccttcggattcctcgcagacatagtccaatca
atgagagtaaactacgatgacccagtacgcgttgcactcgacgtagtcgcagcaggtgca
atgctatacgaccagatctggctaggctcatacatgtcaggtggtgtaggattcacacaa
tatgctacagcagcatacacagacaacatcctagacgacttcacctactatggtaaagaa
tacgtcgaagataagtatggacttgcagaagcaccaaacaccatggacactgtattagat
gtggcaagtgaagtcacattctacggcctagaacagtatgaggactacccatccctactc
gagacacagttcggaggatcacagagggcagctgtcgcagcagcagcagcaggctgttca
acaggattcgcaacaggaaactcacagactgcattaagcggatggtacctaccaatgtac
ctgcacaaggagcagcacgcaagactcggattctatggatacgacctacaagatcagtgt
ggtgcagctaacgtcttcgcaataagaggagacgaaggcctaccattagaggcaagagga
gcca
>EF465107	Archaea;Euryarchaeota;Methanomicrobia;Methanobacteriales;Methanobacteriaceae;Methanothermobacter;Methanobacterium_ivanovii
tagaagagcaagaggggaaaatgaacctggtggaattgcattcggtttcttagctgacat
atgtcagtcttcaagagtaaacatggatggcccagtacgggtaacccttgatgttgttgc
atctggtgcaatgctttacgaccaaatctggcttggttcatacatgtcaggtggtgtagg
attcactcagtacgctacagcagcatacactgataatattcttgacgacttcacatattt
cggtagagaatatgtagaagacaaatatggacttaccgaagcgccaaatactatggaaac
agtccttgatgtagcttcagaagttacattctatggattagaacagtatgaagaatatcc
agcacttcttgaagatcagttcggtggatcacagagagcagcagttactgctgcagctgc
aggttgttcaactgcatttgcaactggaaatgcacaaactggtttaagtggatggtactt
atccatgtacttacacaaagaacagcattccagactcggattctacggatacgaccttca
ggatcagtgtggtgctgcaaacacatttgctatccgtggagacgaaggattacctcttga
agcaagaggagcaaactatcctaactacgccatgaacgt
>AB300780	Archaea;Euryarchaeota;Methanomicrobia;Methanobacteriales;Methanobacteriaceae;Methanothermobacter;Methanothermobacter_wolfeii
aatgatttcagcctacaaacaggcagcaggtgaagccgcaacaggtgacttcgcatacgc
tgcaaaacacgccgaagtcattcacatgggtacctatctacctgtgagacgtgcaagggg
tgaaaacgaacctggtggtgtaccattcggttacctggcagacatctgtcagagctcaag
agtcaactacgatgaccctgtccgcgtaagccttgacgtggttgcaaccggtgcaatgcc
ctatgaccagatctggctaggatcctacatgtcaggtggtgttggattcacccagtacgc
aacagcagcctacacagataacattctggatgacttcacccacttcggtaaggagtacgt
ggaagacaaatatggactctgtgaggcaccgaacaccatggacacggtccttgatattgc
aactgaggtcacgttctacggacttgaacagtacgaagaatacccagcactcctggagga
ccagttcggaggatcccagagggcagccgtagttgcagccgcagctggatgttcaacagc
atttgcaacaggaaacgcccagacaggtctgagtggatggtacctttcaatgtacctcca
caaggaacagcactccaggcttggattctatggttacgacctgcaggaccagtgcggtgc
atccaacgtcttctcaataaggggcgacgagggactgccactggagcttcgtggaccta
>GU357471	Archaea;Euryarchaeota;Methanomicrobia;Methanobacteriales;Methanobacteriaceae;Methanothermobacter;unknown
gcaatgcaaattggaatgtccatgatctcagcctacaaacaggcagcaggtgaagccgca
acaggggacttcgcatacgctgcaaaacacgctgaagttatacacatgggtacatacctg
cctgtgagacgtgcaaggggtgaaaacgagccaggtggtgtgccattcggttaccttgcc
gatatctgtcagagctcaagggtcaactatgaggaccctgtccgggtgtcactggacgtt
gtggcaaccggtgcaatgctctacgaccagatctggctcggctcatacatgtcaggtggt
gtaggattcacccagtacgcaacagcagcctacacagacaacatcctcgacgacttcacc
tacttcggtaaggagtacgtggaggacaaatatggactctgtgaggcaccaaacaccatg
gacacagtcctggacgttgcaactgaggtcacattctacggacttgaacagtacgaggaa
taccctgcactcctcgaagaccagtttggtggatcccagagggccgcagtcgttgcagcc
gcagctggatgttccacagccttcgcaacaggaaacgcccagacaggtctcagcggatgg
tacctctcaatgtacctgcacaaggagcagcactccaggctcggattctacggttacgac
ctccaggaccagtgcggtgcatccaacgtcttctcaataaggggcgacgaggggctgcca
ctggagcttcgtggacctaactaccccaactatgccatg
>FJ240436	Archaea;Euryarchaeota;Methanomicrobia;Methanobacteriales;Methanobacteriaceae;Methanothermobacter;unknown
tgatcagatctggctcggctcatacatgtcaggtggtgtaggattcacccagtacgcaac
agcagcctacacagacaacatcctcgacgacttcacctacttcggtaaggagtacgtgga
ggacaaatatggactctgtgaggcaccaaacaccatggacacagtcctggacgttgcaac
cgaggtcacattctacggacttgaacagtacgaggaataccctgcactcctcgaggacca
gttcggtggatcccagagggccgcagtcgttgcagctgcagccggatgttccacagcctt
cgcaacaggaaacgcccagacaggtctcagcggatggtacctctcaatgtacctgcacaa
ggaacagcactcaaggctcggattctacggttacgacctccaggaccagtgtggtgcatc
caacgtcttctcaataaggggcgacgagggactgccactggagcttc
>AF313816	Archaea;Euryarchaeota;Methanomicrobia;RC-I;RC-I;RC-I;unknown
aggagcttacatgtcaggcggtgtcggtttcacccagtacgcaactgcagcatacaccga
taatatcctcgatgacttctgctactacggctacgactacatcaagggcaagtacggcgt
cgccaaggcgaagccgaacatggacgtagtcaacgacatcggtactgaagtcactctgta
cggcatcgagcagtacgagaagtacccgaccaccctcgaggaccacttcggtggctcgca
gagggcgacagtcctgtccgcagcagccggtgtaaccacctcgatggctaccggtaacgc
gaacgccggcctgtcggcctggtacctgtccatgtacctgcacaaggaagcatggggcag
actgggcttcttcggctacgacctccaggaccagtgcggtgcaaccaacgtgttctcctg
ccggtccgacgagggcgcaatcgatgaactgaggggtccgaactacccg
>AF313826	Archaea;Euryarchaeota;Methanomicrobia;RC-I;RC-I;RC-I;unknown
aggagcttacatgtcaggcggtgtcggtttcacccagtacgcaactgcagcatacaccga
tgatatcctcgatgacttctgctactacggctacgactacatcaagggcaagtacggcgt
cgccaaggcgaagccgaacatggacgtagtcaacgacatcggtactgaagtcactctgta
cggcatcgagcagtacgagaagtacccgaccaccctcgaggaccacttcggtggctcgca
gagggcgacagtcctgtccgcagcagccggtgtaaccacctcgatggctaccggtaacgc
gaacgccggcctgtcggcctggtacctgtccatgtacctgcacaaggaagcatggggcag
actgggcttcttcggctacgacctccaggaccagtgcggtgcaaccaacgtgttctcctg
ccggtccgacgagggcgcaatcgatgaactgaggggtccgaactacccg
>AF313814	Archaea;Euryarchaeota;Methanomicrobia;RC-I;RC-I;RC-I;unknown
cggcagctacatgtccggcggtgtcggtttcacccagtacgcaactgcagcatacaccga
tgatatcctcgatgacttctgctactacggctacgactacatcaagggcaagtacggagt
cgcaaaggcaaagtgcaacatggatgtagtcaacgaaatcggcactgaagtcaccctgta
cggcatcgagcagtacgagaagtacccgaccaccctcgaggaccacttcggtggctcgca
gagggcgactgtcctgtccgcagcagccggtgtaaccgcctccatggcgaccggtaacgc
gaacgcaggcctgtcggcctggtacctgtccatgtacctgcacaaggaagcatggggcag
actgggcttcttcggctacgacctccaggaccagtgcggtgcaaccaacgtgttctcctg
ccggtccgacgagggcgcaatcgacgaactgaggggtccgaactacccc
>AF313807	Archaea;Euryarchaeota;Methanomicrobia;RC-I;RC-I;RC-I;unknown
cggcagctacatgtccggtggtgtgggattcacccagtatgcaaccgcagcttacactga
cgacatcctggatgacttctgctactacggctacgactacatcaagggcaagtacggtgt
cggcaaggcaaagtgcacgatggacgtagtaaacgacatcggcagcgaagttaccctgta
cggcatcgagcagtacgagaagtacccgaccaccctcgaggaccacttcggtggctcgca
gagggcgactgtcctgtccgcggcagccggtgtcacgacctcgatcgcgaccggaaacgc
caacgcaggtctgtccgcctggtacctgtccatgtacctgcacaaggaagcatggggcag
actcggcttcttcggctacgacttacaggaccagtgcggtgcaaccaacgtgttctcctg
caggtccgacgaaggcgcaatcgacgaactgagaggcccgaactacccg
>AF313857	Archaea;Euryarchaeota;Methanomicrobia;RC-I;RC-I;RC-I;unknown
gttcatcgacgcatacaagatgtgcgccggtgaggcagcagtcgccgacctcgcattcgc
cgcaaagcacgcctcgttagtcgagatggcagacattctgcccgcaaggcgtgccatggg
ccccaacgagcccggtggattaagcttcggcttcctcgcagacatggtccagaccaaccg
caagtacccggacgaacgtgtaaagtcgtctctcgaggtagtcgcggcgggctgcatgct
ctacgaccagatctggctcggctcctacatgtccggtggtgtcggcttcactcaatatgc
gaccgccgcctacaccgacgacatcctggatgacttcacctactacggttatgactacgc
caagggcaagtacaagatcggccagaccaagccgaccatggacatagtcaacgacctgtc
gactgaagtcaccctgtacggtatcgagcagtacgagaagtacccgaccaccctcgagga
ccacttcggcggttcgcagagggcaaccgtgctttcggcagcagccggcgttaccaccgc
aatcgcgaccggtaactccaacgttggcctgtccggctggtacatgtccatgtacctgca
caaggaagcatggggcaggctgggcttcttcggctacgacctgcaggaccagtgcggtgc
gaccaacgtgttctcggtgcgctctgatgagggcgccattgatgagttaagaggcccga
>AF313865	Archaea;Euryarchaeota;Methanomicrobia;RC-I;RC-I;RC-I;unknown
gttcatcgacgcatacaagatgtgcgccggtgaggcagcagtcgccgacctcgcattcgc
cgcaaagcacgcctcgttagtcgagatggcagacatcctgcccgccaggcgtgccagggg
ccccaacgagcccggtggattaagcttcggcttcctcgcagacatggtccagaccaaccg
caagtacccggacgaccccgtaaagtcgtcgctcgaggtagtcgctgctggctgcatgct
ctacgaccagatctggctcggctcctacatgtccggtggtgtcggcttcacgcagtatgc
gaccgccgcctacaccgacgacatcctggatgacttcacctactacggttatgactacgc
caagggcaagtacaagatcggccagaccaagccgaccatggacatagtcaacgacctgtc
gactgaagtcaccctgtacggtatcgagcagtacgagaagtacccgaccaccctcgagga
ccacttcggtggctcgcagagggcaaccgtgctttcggcagcagccggcgttaccaccgc
aatcgcgaccggtaactccaacgctggcctgtccggctggtacatgtccatgtacctgca
caaggaagcatggggcaggctgggcttcttcggctacgacctgcaggaccagtgcggtgc
gaccaacgtgttctcggtgcgctctgatgagggcgcaattgatgagttaagaggcccga
>AF313886	Archaea;Euryarchaeota;Methanomicrobia;RC-I;RC-I;RC-I;unknown
aggatcgtacatgtccggtggtgtaggattcacccagtatgcgactgccgcatacactga
tgatatcctggatgacttctgctactatggttacgattacatcaagggcaagtatggcat
agcaaaggcaaaggctacccttgacgtcgtcaacgatgtagcatccgaggtcacgatgta
cggtatcgagcagtacgagaagtacccgacaacccttgaggaccacttcggtggctcaca
gagagcaacagtccttgccgccgcatccggtatcaccacttcgctggcaactggaaacgg
taacgcaggcctgtccggatggtacctgtccatgtacctgcacaaggaagcatggggcag
gctcggattcttcggttacgacttacaggaccagtgtggtgcaaccaacgtgttctcatg
caggtccgatgaaggtttgctcgccgagttaagaggcccgaactaccca
>AF313891	Archaea;Euryarchaeota;Methanomicrobia;RC-I;RC-I;RC-I;unknown
attcatcaccgcatacaagatgtgcgccggtgaggcagccgtagcagaccttgcattcgc
tgcaaagcatgcatcagtcgttgaaatggccaacctgttacccgcaaggcgtgcaagagg
ccccaacgagccaggtggattatccttcggattcctggcagatatcgtccagtctcacaa
gaaatacccggacgacccggtcaagtcatcccttgaagtagtcggtgcgggctgtatgct
ctacgaccagatatggttaggatcgtacatgtccggtggtgtaggattcacccagtatgc
gactgccgcatacactgatgatatcctggatgacttctgctactatggttacgattacat
caagggcaagtatggcatagcaaaggcaaaggctacccttgacgtcgtcaacgatgtagc
atccgaggtcacgatgtacggtatcgagcagtacgagaagtacccgacaacccttgagga
ccacttcggtggctcacagagagcaacagtccttgccgccgcatccggtatcaccacttc
gctggcaactggaaacggtaacgcaggcctgtccggatggtacctgtccatgtacctgca
caaggaagcatggggcaggctcggattcttcggttacgacttacaggaccagtgtggtgc
aaccaacgtgttctcatgcaggtccgatgaaggtttgctcgccgagttaagaggcccga
>AY142155	Archaea;Euryarchaeota;Methanomicrobia;RC-I;RC-I;RC-I;unknown
acagtatgcaacagcggcatacacggatgacatactcgatganttctngtactatggcta
tgantacatcaaggggangtacggcngnnaaaggggaagtgngaccattgatgaggtcat
tctgtancggcattngagcagtacgangcctacccnacaaccttggaggaccacttcggt
ggctcgcagagggcgactgtattcgcagcagcatccggtgttaccacttcgctggcaaca
gcgaacggcaacgcaggcctgtcggcctggtacctgtccatgtacctgcacaaggaagca
tggggcaggttcnggattcttcggntacgacttacaggaccagtgcggcgcaaccaatgt
gttnctcctaccagtcagacgagggcaacccattgngagctaagaggcccgaactaccca

>AJ489773	Archaea;Euryarchaeota;Methanomicrobia;RC-I;RC-I;RC-I;unknown
gttcatcgccgcgtacaacatgtgcgccggtgaagcagcggttgctgacctcgcctttgc
agcgaagcacgcgagcctcgtagagatggcgaacatgctgccagcacggcgtgcccgtgg
tccgaacgagcccggtggtctgtcattcgggttcatggccgacatctgtcggaaagacag
aatcaagcccgacgacccagtagaggtctcgctcgaagtagtcgctgcgggctgcatgct
gtacgaccagatatggctcggatcatacatgtcaggcggtgtaggtttcacccagtacgc
cacagctgcgtacactgataacattctggatgactactcctactacggaaacgactacgc
gaagaagtacggagcgaacggaaaggcacccaagactatggacgtcgtaaacgatcttgc
cactgaagtcaccctttacggtatcgagcagtacgaaaagtacccgaccacccttgaaga
ccacttcggaggttcacagagggcgacggtgctggccgccgcatccggtgtcacagcagc
tatcgcaacagggaactccaacgctgggctgagcgcctggtatctgtcaatgctcctgca
caaggacgcgtggggcagactcggcttctacggttacgacctgcaggaccagtgcggttc
aaccaacgtgttctcagtcagatccgacgagggcagtccggacgaactgcgcggtgcga
>AF121099	Archaea;Euryarchaeota;Methanomicrobia;RC-I;RC-I;RC-I;unknown
gcagtaccagaccttgcgtttgcggcaaagcacgcagcagctatccagatggctgagatg
cttcctgcacgaagagcaagatcaccaaacgagccaggaggactgtccttcggttactgc
gctgacatggtccagacgatgagagtcaagccggaagacccggtatggtacacactcgag
gtcgttgcatgcggcacgatgctctacgaccagatatggctcggatcgtacatgtcaggt
ggtgtcggattcacgcagtacgcaacagcggcatacacgaacgatgtcctggatgacttc
acgtactacggatacgactacgcactgaagaagtacggagaagacggaacagcaccaaac
gaccttgcaaccgcaaccgaccttgcaaccgaggttaccttgaacggtatggagtgctac
gaggactacccaacgcttcttgaggaccacttcggtggatcgcagagagcgggaatcctt
gcagcagcaagcgcatgcacaaccggtattgctaccggaaacgcacaggtcgcactgtct
gcatggtgcatgtcgatgtacctgcacaaggaaggctggggacgactcggattcttcgga
tacgacttgcaggatcagtgcggtgcaaccaacgtctgctcgtaccaaggtgaccaggat
gctgctgagcttcgtggcgcaaactaccctaactacgccatga
>AF414043	Archaea;Euryarchaeota;Methanomicrobia;Methanosarcinales;Methanosarcinaea;Methanosarcina;Methanosarcina_mazei
tacacagacgacatcctcgacaacaacacctactatgacgttgactacatcaacgacaag
tacaacggtgctgcaaacctcggaactgacaacaaggtaaaggcaaccctcgatgtagta
aaagacatcgcaaccgagtccacactctatggtatcgagacctacgagaaattcccaaca
gcccttgaagaccacttcggtgggtcccagagagcaaccgtgcttgcagctgcatcaggc
gttgcatgcgctcttgcaaccggaaacgcaaatgctggtctctcaggctggtacctctcc
atgtatgtccacaaggaagcatggggcaaactcggattcttcggtttcgacctgcaggat
cagtgtggtgccacaaacgttctgtcctaccagggcgacgaaggtctcccaaacaaactc
cgtggtccaaactac
>AF313803	Archaea;Euryarchaeota;Methanomicrobia;Methanosarcinales;Methanosarcinaea;Methanosaeta;Methanosaeta_concilii
gggaagctacatgtccggcggtgtcggtttcacccagtacgccactgctgcctacaccaa
cgatgtcctggatgacttctcctactacggcgtggacttcgccaatgataaatacggagg
attcgccaaggcacccgcgaccatggatgtcgccaaggagatggccactgaggtcactct
gtacggcattgagcagtacgaggccttccccactctgcttgaggatcacttcggcgggtc
ccagagggcagccgttctggcagccgcttccggtatcacctccgccatcgccactggtca
ctcccagatcggcctggccggctggtatctctccatgctcctgcataaggaagcctgggg
cagacttggattcttcggctacgacctgcaggatcagtgcggtccaaccaatgtgttctc
ctaccagtcagacgaaggcaacccattggagctgaggggcgccaactaccca
>AF414038	Archaea;Euryarchaeota;Methanomicrobia;Methanomicrobiales;Methanomicrobiaceae;Methanospirillum;Methanospirillum_hungatei
tacaccgacaacatcctcgatgagttcacctactatggtatggactacatcaaggacaag
tacaaagtcgactggaagaacccaagcccgaaagacaaggtcaagccaacccaggagatc
gtcaacgacattgccggagaggtcaccctcaatgcaatggagcagtacgaacagttccca
accatgatggaagaccactttggtggttcccagcgtgcaggagttatcgcagcagcatcc
ggtctgtctgtcggtgtcgcaacagcaaactccaacgcaggtctgaacggatggtacctc
tccatgctcatgcacaaggaaggctggtcacgtctcggattcttcggatacgacctgcag
gaccagtgtggttccaccaactcactctctgtcagacctgacgagggttgtatcggtgaa
taccgtggtccaaactac
>AF414042	Archaea;Euryarchaeota;Methanomicrobia;Methanopyrales;Methanopyraceae;Methanopyrus;Methanopyrus_kandleri
tacactgataacatcctggacgactacgtgtactacggtctcgagtacgtcgaggacaag
tacggaatcgccgaggccgagccgagcatggacgtggtgaaggacgtcgcgaccgaggtc
accctgtacggtctggagcagtacgagcggtacccggccgccatggagacgcacttcgga
ggttcacagcgagccgccgtctgtgcggccgccgcgggctgcagtaccgccttcgcgacc
ggtcacgcgcaggcaggactcaacggttggtacctgtcgcagatcctgcacaaggagggt
cacggtcgtctaggattctacgggtacgccctacaggaccagtgtggtgcggccaactcg
ctgagcgtgaggagcgacgagggactgccgctcgagctgcgtggtccgaactac
>AF313806	Archaea;Euryarchaeota;Methanomicrobia;Methanobacteriales;Methanobacteraceae;Methanobacterium;Methanobacterium_bryantii
tatgatttctgcatacaaacaagcagcaggggaagccgcaactggtgacttcgcatacgc
tgcaaaacacgcagaagttgtacacatgggttcatacctccctgtaagaagagcaagagg
ggaaaatgaacctggtggaattgcattcggtttcttagctgacatatgtcagtcttcaag
agtaaacatggatgacccagtacgggtaacccttgatgttgttgcatctggtgcaatgct
ttacgaccaaatctggcttggttcatacatgtcaggtggtgtaggattcactcagtacgc
tacagcagcatacactgataatattcttgatgacttcacatatttcggtagagaatatgt
agaagacaaatatggacttaccgaagcgccaaatactatggaaacagtccttgatgtagc
ttcagaagttacattctatggattggaacagtatgaagaatatccagcacttcttgaaga
tcagttcggtggatcacagagagcagcagttactgctgcagctgcaggttgttcaactgc
atttgcaactggaaatgcacaaactggtttaagtggatggtacttatccatgtacttaca
caaagaacagcattccagactcggattctacggatacgaccttcaggatcagtgtggtgc
tgcaaacacatttgctatccgtggagacgaaggattacctcttgaagcaagaggagcaa
>AF414050	Archaea;Euryarchaeota;Methanomicrobia;Methanobacteriales;Methanobacteraceae;Methanobacterium;Methanobacterium_formicicum
tacactgacaatatcctggacgacttcacctacttcggtatggagtacgtggaagacaaa
tacggaatctgtgaaacaccaaacaacatggacatggtcctggatgttgcctcagaagta
actttctacggactcgaacagttcgaatactaccccgcactcctcgaaacccatctgcgg
tggatcaaagaggcatccgttgttgcagcagcaggtggatgttcaattgcattcgctact
ggaaatgctcagaccggtctaagtggatggtacttatccatgtcatacacaaaagaacag
cactccactacgtggttctatggttacgacctgcaggatcagtgtggtgcatccaacctc
ttctccatccgtggagatggtggattcccaaatgaacttagacgagctaactac
>AF414046	Archaea;Euryarchaeota;Methanomicrobia;Methanobacteriales;Methanobacteraceae;Methanobrevibacter;Methanobrevibacter_ruminantium
tacaccgataacgtattagacgacttctcttacttcggtaaagattacgtagaagacaaa
tacggagacttatgttccgcacctaacgacatggacaccgttcttgacgtaggttctgca
gtaacattctactcattagaacaatacgaagaatacccagctttacttgaaactcacttc
ggtggttctcaaagagctgctgttgtatctgcagcttcaggtatttccactgcattcgca
actggaaacgcacaaaccggtttatctgcatggtacttagcacaatacttacacaaagaa
caacattccagattaggattctacggttacgacttgcaagatcaatgtggtgcagctaac
gtattcgcaatcagaaacgacgaaggtttaccacttgaattaagaggacctaactac
>AF414048	Archaea;Euryarchaeota;Methanomicrobia;Methanococcales;Methanothermococcaceae;Methanothermococcus;Methanothermococcus_thermolithotrophicus
tacaccgacgacatcttagacgacttcgcatactacggatacgaatacgtagagaagaaa
tacggaataaacagtacaaaaccaacaatggatgttgttgaagacattgctacagaagtt
acactctactcattagaacagtacgacgaattcccaacattattagaagaccacttcgga
ggttcccaaagagctgctgttgctgcagctgcttcaggtatctcagtatgtatggctaca
ggaaactcaaacgctggtgttaacggctggtacttaagccaaatcatgcacaaagaatac
cacagcagacttggattctacggatacgacttacaagaccagtgtggagcttcaaactca
ctttcaattagaaacgacgaagcttcaccattggaattaagaggtccaaactac
>HM004988	Archaea;Euryarchaeota;Methanomicrobia;ANME1;ANME1;ANME1;unknown
gccatgcagattggtatgtcgatgataaacgcatacaagatgtgtgcgggtgagtcggca
accggagaatccgcatactatgcgaagcacgccgcggtggtcaagctgtcgaacttcatg
ccggtaaagagagcaaggtcgcagaacgagtgcgcaggtttgccgataggaataaatgcg
gacagcgtgaggtcaaacgcgttgttcccgaacgacccgacaaggaacgaattagagagc
atcgcagttgccgcaatggtctatgaccagttgtggttcgggacgtacatgtcgggcggt
gtaggattcacgcagtatgcgagtgcgacatacacggacaacatcctggaggacttctgc
tacaagggatgtgagataggactggattacgcagacggcgagatggcttcgataaaaggc
gacaagctgaacatggacattctggagaagataattcgcgcagagaacgattactgcctg
acacagtacgaggcgtacccaacggttgcggagtctcacttcggtgggtcggttagagcg
tgctgtgcagcagcaggtgttggtagtgccattgcgtgtgcgacaggacttgcacagccg
accttgagtgggtggtcactgtctcagttgggacactacgagcgtgtaggaagacttgga
ttctacggctacgacctgcaagaccagtgcactgcatgcggctcgtattcatatcagagt
gacgagggaatgccattcgagatgcgaggcgtgaactaccccaactacgccatga
>HM004998	Archaea;Euryarchaeota;Methanomicrobia;ANME1;ANME1;ANME1;unknown
gccatgcagattggaatgtcgatgataagcgcatacaagatgtgtgcgggtgagtcggca
accggagaattcgcatactatgcgaagcacgccgcggtggtcaagctgtcgaactttatg
ccggtaaagagagcaagggcgcagaacgagtgcgcaggtttgccgttaggaataaatgcg
gacagcgtgaggtcaaacgcgttgttcccgaacgacccgataaggaatgaattagagagc
atcgcagttgccgcaatggtctatgaccagttgtggttcgggacgtacatgtcgggtggt
gtaggattcacgcagtatgcgagtgcaacatacacggacaacatcctggaggacttctgc
tacaagggatgtgagataggactggattacgcagacggcgagatggcttcgataaaaggc
gacaagctgaacatggacattctggagaagataatacgcgcagagaacgattactgcctg
acacagtacaaggcgtacccaacggttgcggagtctcacttcggtgggtcggttagagcg
tgctgtgcagcagcaggtgttggtagtgccattgcgtgtgcgacaggacttgcacagccg
accttgagtgggtggtcactgtctcagttgggacactacgagcgtgtaggaagacttgga
ttctacggctacgacctgcaagaccagtgcactgcatgcggctcgtattcatatcagagc
gacgagggaatgccgttcgagatgcgaggcgtgaactacccaaactacgcaatga
>HM005032	Archaea;Euryarchaeota;Methanomicrobia;ANME1;ANME1;ANME1;unknown
gcaatgcagataggaatgtcgatgataaacgcatacaagatgtgtgcgggtgagtcggca
accggagaattcgcatactatgcgaagcacgccgcggtggtcaagctgtcgaactttatg
ccggtaaagagagcaaggtcgcagaacgagtgcgcaggtttgccgttaggaataaatgcg
gacagcgtgaggtcaaacgcgttgttcccgaacgacccgataaggaatgaattagagagc
atcgcagttgccgcaatggtctatgaccagttgtggttcgggacgtacatgtcgggtggt
gtaggattcacgcagtatgcgagtgcgacatacacggacaacatcctggaggacttctgc
tacaagggatgtgagataggactggattacgcagacggcgagatggcttcgataaaaggc
gacaagctgaacatcgacattctggagaagataatacgcgcagagaacgattactgcctg
acacagtacgaggcgtacccaacggttgcggagtctcacttcggtgggtcggttagagcg
tgctgtgcagcagcaggtgttggtagtgccattgcgtgtgcgacaggacttgcacagccg
accttgagtgggtggtcactgtctcagttgggacactacgagcgtgtaggaagacttgga
ttctacggctacgacctgcaagaccagtgcactgcatgcggctcgtattcatatcagagc
gacgagggaatgccgttcgagatgcgaggcgtgaactaccccaactacgcaatga
>HM005003	Archaea;Euryarchaeota;Methanomicrobia;ANME1;ANME1;ANME1;unknown
gtgacgcgttagaatactcaagctatgcatcaagcttggtaccgagctcggatccactag
taacggccgccagtgtgctggaattcgcccttgccatgcagataggaatgtcgatgataa
acgcatacaagatgcgtgcgggtgagtcggcaaccggagaattcgcatactatgcgaagc
acgccgcggtggtcaagctgtcgaactttatgccggtaaagagagcaagggcgcagaacg
agtgcgcaggtttgccgttaggaataaatgcggacagcgtgaggtcaaacgcgttgttcc
cgaacgacccgataaggaatgaattagagagcatcgcagttgccgcaatggtctatgacc
agttgtggttcgggacgtacatgtcgggtggtgtaggattcacgcagtatgcgaatgcga
catacacggacaacatcctggaggacttctgctacaagggacgtgagataggactggatt
acgcagacggcgagatggcttcgataaaaggcgacgagctgaacatggacattctggaga
agataatacgcgcagagaacgattactgcctgacacagtacgaggcgtacccaacggttg
cggagtctcacttcggtgggtcggttagagcgtgctgtgcagcagcaggtgttggtagtg
ccatttgcgtgtgcgacaggactttgcacagccgaccttgagtgggtggtcactgtctca
gttg
>HM004969	Archaea;Euryarchaeota;Methanomicrobia;ANME1;ANME1;ANME1;unknown
gcaatgcagatcggtatgtcgatgataaacgcatacaagatgtgtgcgggtgagtcggca
accggagaattcgcatactatgcgaagcacgccgcggtggtcaagctgtcgaactttatg
ccggtaaagagagcaagggcgcagaacgagtgcgcaggtttgccgttaggaataaatgcg
gacagcgtgaggtcaaacgcgttgttcccgaacgacccgataaggaatgaattagagagc
atcgcagttgccgcaatggtctatgaccagttgtggttcgggacgtacatgtcgggtggt
gtaggattcacgcagtatgcgagtgcgacatacacggacaacatcctggaggacttctgc
tacaagggatgtgagataggactggattacgcagacggcgagatggcttcgataaaaggc
gacaagctgaacatggacattccggagaagataatacgcgcagagaacgattactgcctg
acacagtacgaggcgtacccaacggttgcggagtctcacttcggtgggtcggttagagcg
tgctgtgcagcagcaggtgttggtagtgccattgcgtgtgcgacaggacttgcacagccg
accttgagtgggtggtcactgtctcagttgggacactacgagcgtgtaggaagacttgga
ttctacggctacgacctgcaagaccagtgcactgcatgcggctcgtattcatatcagagc
gacgagggaatgccgttcgagatgcgaggcgtgaactaccccaactatgcaatga
>HM005067	Archaea;Euryarchaeota;Methanomicrobia;ANME1;ANME1;ANME1;unknown
gcaatgcagattggtatgtcgatgataaacgcatacaagatgtgcgcgaatgagtcggca
accggagaattcgcatactacgcgaagcacgctgcggtggtcaagctgtcgaacttcatg
ccggtaaagagagcaaggtcgcagaacgagtgcgcaggtttgccgttaggaataaatgcg
gacagcgtgaggtcaccagcattgttcccgaacgacccgataaggaatgaattggagagc
atcgcagttgccgcagtggtctatgaccagttgtggttcgggacgtacatgtcgggcggt
gtaggattcacgcagtatgcgagtgcggcatacacggacaacatcctggaggacttctgc
tacaagggatgtgaaatcggactggattacgcagacggcgagatggcttcgataaaaggc
gacaagctcaacatggacattctggagaagataatacgcgcagagaacgattactgcctg
aggcagtacgaggcgtacccgacggttgcggagccgcacttcggtgggtcggttagagcg
tgctgtgcagcagcgggatgtggtagtgccgttgcgtgtgcaacaggacttgcacagccg
accttgagtgcgtggtcactgtctcagttgggacactacgagcgtgtaggaagacttgga
ttctacggctacgacttgcaagaccagtgcacggcatgcggctcgtattcataccagagc
gacgagggaatgccattcgagatgcgaggcgtgaactatcccaactacgcaatga
>HM005060	Archaea;Euryarchaeota;Methanomicrobia;ANME1;ANME1;ANME1;unknown
gcaatgcagatcggtatgtcgatgataaacgcatacaagatgtgtgcgggtgaatcaacg
acaggtgaattcgcatactatgcgaagcacgcggcggtgattatgctgtccaacttcatg
ccggtaaagagagcgaggtcacagaacgagtgttcaggtatgccgttaggtataaacgca
gacagcgtgaggtcaccagcattgttcctgaacgatccgataaggaatgaattagagagc
atcgcagttgccgcaatggtttatgaccagttgtggttcggaacgtacatgtcgggtggt
gtaggattcacgcagtatgcatccgcgacatacacggacaacatcttagaggacttctgc
tacaagggatgcgagattggtagagattatatacatgaagagaacaacgacgagctgtta
aaaggcgacaagctcaacatggatattctggagaagataatacgcgcggagaacgattac
tgcctgacgcagtacgaggcgtacccgacagttgcggagtctcacttcggtgggtcagtg
cgagcgtgctgtgcggcagcgggagttggtagtgccgttgcgtgcgcaacaggagttgca
cagccgacgttgagtggatggtcactgtctatgctgggacactacgagcgtgtaggaaga
ctcggattctacggctacgacctgcaggaccagtgcacggcatgcggctcgtactcatat
cagagcgacgagggaatgccattcgagatgaggcgtgaactaccccaactatgccatga
>HM004987	Archaea;Euryarchaeota;Methanomicrobia;ANME1;ANME1;ANME1;unknown
gccatgcagattggtatgtcgatgataaacgcatacaagatgtgtgcgggtgagtcggca
accggtgagttcgcatactacgcgaaacactccgctgtggtcaggctgtcgaactttatg
ccagtgaagagagcaaggtcacagaacgagtgctcaggtatgccgttaggtgtaaacgca
gacagtgtgaggtcaaacgcgttgttcccgaacgacccgataaggaatgaattagagagc
atcgcagttgccgcaatggtctatgaccagttgtggttcggaacgtacatgtcgggtggt
gtaggattcacgcagtatgcaagtgcgacatacacggacaacatcctggaggacttctgc
tacaagggatgtgagataggactggactacgcagacggcgagatggcttcgctaaagggc
gacaagttgaacatggacatcctggagaagataatccgtgcagagaacgactacgctctg
acgcagtacgaggcgtacccgacagtagcggagtcgcacttcggaggttcggttagagcg
tgctgtgcagcagcaggatgtggtagtgcggttgcatgcgcaacaggacttacacagccg
accttgagtgcgtggtcactgcctcagttgggacactatgagcgtgtaggaagacttgga
ttctacggctacgacctgcaagaccagtgcacggcatgcggttcttactcgtatcagggc
gacgagggaatgccattcgagatgcgaggcgtgaactaccccaactacgccatga
>HM004995	Archaea;Euryarchaeota;Methanomicrobia;ANME1;ANME1;ANME1;unknown
gcaatgcagattggtatgtcgatgataaacgcatacaagatgtgtgcaggtgagtcggca
accggagaattcgcatactatgcgaagcactctgcggtggtcaggctgtcgaacatcatg
ccggtaaagagagcaaggtcacagaacgagtgctcaggaatgccgctgggtataaacgcg
gacagtgtgaggtcaccagcgttgttcccgaacgacccgataaggaacgaattagagagc
atcgcagttgccgcaatggtctatgaccagttgtggttcggaacgtacatgtcgggtggt
gtaggattcacgcagtacgcatccgcgacatacacggacaacatcttagaggacttctgc
tacaagggatgtgggataggactggattacgcagacggcgagatggcttcgctaaagggc
gacaagctgaacttggacatcctggagaagataatacgcgcagagaacgactacgcactg
acgcagtacgaggcgtacccgacggttgcggagtcgcacttcggtggttcagtgagagcg
tgctgtgcagcagcgggatgtggtagtgccgttgcgtgcgcaacaggacttgcacagccg
accttgagtgcgtggtcactgtctcagttgggacactacgagcgtgtaggaaggcttgga
ttctacggctacgacctgcaagaccagtgcacggcatgcagttcgtattcataccagagc
gatgagggaatgccgttcgagacgcgaggcgtgaactaccccaactacgccatga
>HM004990	Archaea;Euryarchaeota;Methanomicrobia;ANME1;ANME1;ANME1;unknown
gcaatgcagatcggaatgtcgatgataaacgcatacaagatgtgtgcgggtgagtcggca
accggtgaattcgcataccacgcgaagcactccgcggtggtcaggctgtcgaactttatg
ccagtgaagagagcaaggtcacagaacgagtgctcaggtatgccgttaggtataaacgca
gacagtgtgaggtcaaacgcgttgttcccgaacgacccgataaggaatgaattagagagc
atcgcagttgccgcaatggtctatgaccagttgtggttcggaacgtacatgtcgggtggt
gtaggattcacgcagtatgcaagtgcgacatacacggacaacatcctggaggacttctgc
tacaagggatgtgagatcggactggactacgcagacggcgagatggcttcgctaaagggc
gacaagctgaacatggacatcctggagaggataatccgtgcagagaacgattacgcactg
acgcagtacgaagcgtacccgacggtagcggagtcgcacttcggtggttcggttagagcg
tgctgtgcagcagcgggatgtggtagtgcagttgcatgcgcaaccggacttacacagccg
accttgagtgcgtggtcactgtctcagttgggacactatgaacgtgtaggaagacttgga
ttctacggctacgacctgcaagaccagtgcactgcatgcggttcttactcgtaccagagc
gatgagggaatgccattcgagatgcgaggcgtgaactaccctaactacgcaatga
>HM005053	Archaea;Euryarchaeota;Methanomicrobia;ANME1;ANME1;ANME1;unknown
gccatgcagataggaatgtcgatgataaacgcatacaagatgtgtgcaggtgagtcggca
accggagaattcgcatactatgcgaagcactctgcggtggtcaggctgtcgaacttcatg
ccggtaaagagagcaaggtcacagaacgagtgctcaggaatgccgctgggtataaacgcg
gacagtgtgaggtcaccagcgttgttcccgaacgacccgataaggaacgaattagagagc
atcgcagttgccgcaatggtctatgaccagttgtggttcggaacgtacatgtcgggtggt
gtaggattcacgcagtacgcatccgcgacatacgcggacaacatcttagaggacttctgc
tacaagggatgtgagataggactggattacgcagacggcgagatggcttcgctaaagggc
gacaagctgaacatggacatcctggagaagataatacgcgcagagaacgactacgcactg
acgcagtacgaggcgtacccgacggctgcggagtcgcacttcggtggttcagtgagagcg
tgctgtgcagtagcgggatgtggtagtgccgttgcgtgcgcaacaggacttgcacagccg
accttgagtgcgtggtcactgtctcagttgggacactacgagcgtgtaggaaggcttgga
ttctacggctacgacctgcaagaccagtgcacggcatgcggttcgtattcataccagagc
gatgagggaatgccgttcgagatgcgaggcgtgaactatcccaactacgccatga
>HM005038	Archaea;Euryarchaeota;Methanomicrobia;ANME1;ANME1;ANME1;unknown
gccatgcagataggtatgtcattcatcagtgcataccatatgtgcgctggtgaggcagca
gttgctgatctggcatttacagctaagcacgctggcctgatcgagatgtcagagatgctt
cccgcaaggcgggcaagaggacctaacgagcccggtggtctttccttcggtcacatgtgc
gatatcgtacagacctcaagaaagttcagggacgatccatgtaagatcgctcttgagacc
tgtgcagcagcaatgatgctgtacgaccagatatggctcggtggttacatgagcggtggt
gttggtttcactatgtatgcaacagcagcatacaccaacaacattgttgatgacaacctg
tatgcagatacagagtacggctgggatacatatggtacaagcataggcaatgtcaaagca
ccaacccttgatatcataaaggatatcggtacctggggcgcactgtacggccttgaactg
tacgagaactatccgacagccctggaagaccacttcggtggttcccagagagcaactgtg
atctcaactgcaaccggagcagcctgcgcaatagcaacaggtaactccaatgccggtctg
tccgcctggtatctgtccatgtacctccataaagaggcacacggtagactgggcttcttt
ggatatgacctgcaggatcagtgcggtgcaaccaacgtgttctcctatcagtccgatgag
ggtctgttagctgagatgagaggagcaaactatcccaactacgccatga
>DQ521864	Archaea;Euryarchaeota;Methanomicrobia;ANME1;ANME1;ANME1;unknown
gatgataaacgcatacaagatgtgtgcgggtgagtcggcaaccggagaatttgcatacta
cgcgaagcacgctgccgtggttcggttatcgaacttcatgccggtaaagagagcgaggtc
gcagaacgaggtctcaggaatgccgttaggaataaacgcagacagtgtgagatcaaatgc
gttgttcccgaacgatccgataaggaatgaattagagagcatcgcagttgccgcaatggt
ctatgaccagttgtggttcggaacgtacatgtcgggtggtgtaggattcacgcagtatgc
gagtgcgacatacacggacaacatcctggaggacttctgctacaagggatgtgaaatcgg
actggactacgcagacggtgagatggcttcgataaagggcgacaagctgaacatggacat
cctggagaagataatacgcgcagagaacgattacgcactgacgcagtacgaagcgtaccc
gacggttgcggagtcgcacttcggtggctcggttagagcgtgctgtgcagcagcgggatg
tggcagtgcggttgcatgcgcaacaggacttgcacagccaacgctgagtgcatggtcact
gtctcagttgggacactacgagcgtgtaggaagacttggattctacggctacgacctgca
agatcagtgcacggcatgcggttcttactcgtatcagagtgacgagggaatgccattcga
gatgcgaggcgtga
>AY324363	Archaea;Euryarchaeota;Methanomicrobia;ANME1;ANME1;ANME1;unknown
gccatgcagataggaatgtcgatgataaacgcatacaagatgtgtgcgggtgagtcggca
accggtgagttcgcatactacgcgaaacactccgctgtggtcaggctgtcgaactttatg
ccagtgaagagagcaaggtcacagaacgagtgctcaggtatgccgttaggtataaacgca
gacagtgtgaggtcaaacgcgttgttcccgaacgacccgataaggaatgaattagagagc
atcgcagttgccgcaatggtctatgaccagttgtggttcggaacgtacatgtcgggtggt
gtaggattcacgcagtatgcgagtgcgacatacacggacaacatcctggaggacttctgc
tacaagggatgtgaaatcggactggactacgcaggcggcgagatggcttcgctaaagggc
gacaagctgaacatggacatcctggagaagataatccgtgcagagaacgattacgcactg
acgcagtacgaagcgtatccgacggttgcggagtcgcacttcggtggttcggttagagcg
tgctgtgcagcagcgggatgtggtagtgccgttgcatgcgcaacaggacttgcacagccg
accttgagtgcgtggtcgctgtcgcagttgggacactatgagcgtgtaggaagacttgga
ttctacggctacgacctgcaagaccagtgcacggcatgcggttcgtattcataccagagc
gacgaaggaatgccattcgagatgcgaggcgtgaactaccctaactacgccatg
>DQ521862	Archaea;Euryarchaeota;Methanomicrobia;ANME1;ANME1;ANME1;unknown
gatgataaacgcatacaagatgtgtgcgggtgagtcggcaaccggggaatttgcatacta
cgcgaagcacgctgccgtggttcgattatcgaacttcatgccggtaaagagagcgaggtc
gcagaacgaggtctcaggagtaccgttaggaataaatgcagacagtgtgagatcaaatgc
gttgttcccgaacgatccgataaggaacgaattagagagcatcgcagttgccgcaatgat
ctatgaccagttgtggttcggaacgtacatgtcgggtggtgtaggattcacgcagtatgc
gagtgcgacatacacggacaacatcctggaggacttctgctacaagggatgtgaaatcgg
actggacaacgtagacggcgagatggcttcgctaaagggcgacaagctgaacatggacac
cctggaaaagataatccgcgaggagaacgattacgcactgacgcagtacgaagcgtaccc
gacggttgcggaatctcacctcggtggctcggttagagcgtgctgtgcagcagcgggatg
tggtagtgcggttgcatgcgcaacaggacttgcacagccaacactgagtgcatggtccct
gtctcagttgggacactacgagcgtgtaggaagacttggattctacggctacgacctgca
agaccaggccacggcatgcggttcttactcgtatcagagtgacgagggaatgccattcga
gatgcgaggtgtga
>DQ521857	Archaea;Euryarchaeota;Methanomicrobia;Methanosarcinales;Methanosarcinaea;ANME2;ANME2a
attcatcagtgcataccacatgtgcgctggtgaggcagcagttgctgatctggcattcac
agctaagcacgctggcttggtagaaatgtctgagatgcttcccgcaaggcgggcaagagg
acctaacgggcccggtggtctttcctttggtcacatgtgcgatatcgtacagacctcaag
gaagttcagagacgatccatgtaagatcgctcttgagacctgtgcagcagcaatgatgct
gtacgaccagatatggctcggtggttacatgagcggtggtgtcggtttcactcagtatgc
aacagcagcatacaccaacaacactgttgatgacaacctgtatgcagacaccgagtacgg
ctgggatacatatggtacaggaataggcaataccaaagagccaaccatggatatcataag
ggatatcggtacctggggcgcactgtacggccttgaactgtacgagaactacccgactgc
cctggaagaccacttcggtggttcccagagagcaactgttatctcaactgcaaccggagc
agccactgcgatcacaacaggtaactccaatgccggtctgtccgcctggtatctgtccat
gtacctccataaagaggcacacggtagactgggcttcttcggatatgacctgcaggatca
gtgcggtgcaaccaatgcgttctcctatcagtccgacgagggtctgttagctgagatgag
aggagcaa
>AM407727	Archaea;Euryarchaeota;Methanomicrobia;Methanosarcinales;Methanosarcinaea;ANME2;ANME2a
attgtaatacgactcactataggggcaatgcaaataggaatgtctttcatcagtgcatat
catatgtgcgctggtgaagcagcagtcgctgatctggcattcactgcaaagcacgctggt
ctcgtagagatgtccgagatgcttcccgcaaggcgagcaagaggacctaacgagcctggt
ggtctgtccttcggtcacatggccgatatcgtccagacctcaaggaaattcagggatgat
ccatgtaagatcgctctggaaacctgtgcagcagcaatgatgctgtacgatcagatctgg
ctcggcggttacatgagcggtggtgttggtttcacaatgtatgccacagcagcatacacc
aacaacattgttgatgacaacctgtatgcagacactgagtacggctgggataaatacggc
ctcgaagttggtaagaacgtagcaccaagcatggatatcataagggatatcggtacctgg
ggtgcactgtacggtcttgaactgtacgagaactacccaactgctctggaagatcacttc
ggtggttcacagagggcaactgttatctcaacagcaaccggtgctgcagtggcaatcgcc
actggtaactccaatgctggtctgtccggctggtatctgtccatgtacctccataaagag
gcacacggtagactcggcttcttcggatatgacctgcaggatcagtgcggtgcaaccaac
gtattctcttatcagtctgatgagggtctgcttggtgaactcagaggagcaaactaccct
aactatgcaatgacccta
>AB233460	Archaea;Euryarchaeota;Methanomicrobia;Methanosarcinales;Methanosarcinaea;ANME2;ANME2a
ctggcatttaccgcaaagcacgctggtctcgtagagatgtccgaaatgcttcccgcaagg
cgagcaagaggacctaacgagcctggtggtctgtccttcggtcacatgtgcgatatcgta
cagacctcaaggaaattcagggacgatccatgtaagatcgctctggagacctgtgcagca
gcaatgatgctgtatgaccagatctggctcggcggttacatgagcggtggtgttggtttc
actatgtatgccacggcagcatataccaacaatactgttgatgacaacctgtatgcagac
actgagtatggctgggataaatacggcctcgaagttggcaagaacattgcaccaagcatg
gatgtcataagggacatcggtacctggggtgcattgtacggtcttgaactgtacgagaac
tacccaactgctctggaagatcacttcggtggttcacagagggcaactgttatctcaaca
gctaccggtgctgcagtggcaatcgccactggtaactccaatgctggtctgtctggctgg
tatctgtccatgtacctccacaaagaggcacacggtcgactcggcttcttcggatatgac
ctgcaggatcagtgcggtgcaaccaacgtg
>AB233466	Archaea;Euryarchaeota;Methanomicrobia;Methanosarcinales;Methanosarcinaea;ANME2;ANME2a
attcatcagtgcatatcatatgtgcgctggtgaggcagcagtcgctgatctggcatttac
agctaagcacgctggtctgatagagatgagcgagatgcttcccgcaaggcgggcaagagg
acctaacgagcccggtggtctttccttcggtcacatgtgcgatatcgtacagacctcaag
gaagttcagggacgatccatgtaagatcgctcttgagacctgtgcagcagcaatgatgct
gtacgaccagatatggctcggcggttacatgagcggtggtgtcggtttcactatgtatgc
cacagcagcatacaccaacaacactgttgatgacaacctgtatgcagacaccgagtacgg
ctgggatacatatggtacaagcattggcaatgtcaaagcaccaacccttgatatcataaa
ggatatcggtacctggggcgcattgtacggccttgaactgtatgaaaactatccgacagc
cctggaagaccacttcggtggttcccagagagcaactgtaatctcaactgcaaccggagc
agcctgcgcaatcacaacaggtaactccaatgccggtctgtccgcctggtatctgtccat
gtacctccataaagaggcacacggtagactgggcttcttcggatacgatctgcaggatca
gtgcggtgcaaccaacgtgttctcttatcagtccgatgagggtctgttagctgagatgag
agg
>DQ521858	Archaea;Euryarchaeota;Methanomicrobia;Methanosarcinales;Methanosarcinaea;ANME2;ANME2a
attcatcagtgcataccacatgtgcgctggtgaggcagcagtcgctgatctggcattcac
agcaaagcacgctggcctgatagagatgtcagagatgcttcccgctaggcgggcaagagg
acctaacgagcccggtggtctgtccttcggtcacatggccgatatcgtacagacctcaag
ggcgttcagggacgatccatgtaggatcgctcttgagacctgtgcagcagcaatgatgct
gtacgaccagatatggctcggcggttacatgagtggtggtgtcggtttcactatgtatgc
cacagcagcatacaccaacaacactgttgatgacaacctgtatgcagacaccgagcacgg
ctgggatacctatggtacaagcattggcaattgcaaagcgccaacccttgatatcataag
ggaaatgggtacctggggtacactgtacggtcttgaactgtacgagaactatccgactgc
cctggaagaccacttcggtggttcccagagggcaactgtgatctccacagccactgcagc
agccaccgcaatcacaacaggcaacaccaatgccggtctgtctgcctggtatctgtccat
gtacctccataaagaggcacacggcaggctgggcttcttcggatatgatctgcaggatca
gtgcggtgcgaccaatgtgttctcctatcagtccgatgagggtctgttagctgagttgag
aggcgcaa
>AM942105	Archaea;Euryarchaeota;Methanomicrobia;Methanosarcinales;Methanosarcinaea;ANME2;ANME2a
gccatgcagataggtatgtcattcatcagtgcataccatatgtgcgctggtgaggcagca
gtcgctgatctggcattcacagccaagcacgctggcctgatagagatgagcgagatgctt
cccgcaaggcgggcaagaggacctaacgagcccggtggtctttccttcggtcacatgtgc
gatatcgtacagacctcaaggaagttcagggacgatccatgtaagatcgctcttgagacc
tgtgcagcagcaatgatgctgtacgaccagatatggctcggcggttacatgagcggtggt
gtcggtttcactatgtatgccacagcagcatacaccaacaacactgttgatgacaacctg
tatgcagatacagagcacggctgggatacttatggtacaggcattggcaattgcaaagag
ccaactattgatatcataagggaaatgggtacctggggtacactgtacggtcttgaactg
tacgagaaccacccgacagccctggaagaccacttcggtggttcccagagggcaaccgta
gtttccacagccactgcagcagcctgtgcaatcacaacaggtaactccaatgccggtctg
tccgcctggtatctgtccatgtacctccataaagaggcacacggtagactgggcttcttc
ggatatgatctgcaggatcagtgcggtgcgaccaacgtgttctcctatcagtccgatgag
gggctgttagctgaactgagaggcgcaaactatcctaactacgccatga
>AB288270	Archaea;Euryarchaeota;Methanomicrobia;Methanomicrobiales;Methanomicrobiaceae;Methanoculleus;Methanoculleus_chikugoensis
cttcatcggtgcctaccggatgtgcgccggtgaagcggccgttgccgacctctcctacgc
cgcgaagcacgcgggtgtcatccagatggcgtcccacctgcccgcccggcgtgcccgtgg
cccgaacgagcccggtggccttgcattcggtctcttctcggatatcgtccaggcgaaccg
gaagtacccgaacgaccccgccagggcctccctcgaggtcgtcggcgccggaacgatgct
ctacgaccagatctggctcggctcctacatgtccggcggtgtcggattcacccagtacgc
gaccgcggcctacaccgacaacatcctcgatgagttcacctactacggtatggactacat
caaggacaagtacaaggtcgactggaagaacccgagcccgaaggacaaggtcaagccgac
ctacgatatcgtcaacgacatcgcaaccgaggtcgccctcaacggcatggagcagtacga
gcagtacccgaccatgatggaagaccacttcggcgggtcccagcgtgccggtgtgcttgc
cgccgcctgcggtctgtcgacctccatcgcgaccggaaactccaacgccggcctgaacgc
ctggtacctctgcatgctcctgcacaaggacggatggtcgcgtctcggcttcttcggcta
cgacctccaggaccagtgcgggtccgcgaactccctctccatggagtccgaccgcggtct
gatgggagaactgcgtggtccga
>AB176932	Archaea;Euryarchaeota;Methanomicrobia;Methanosarcinales;Methanosarcinaea;ANME2;ANME2c
aatatgcgcgctggtgaggctgcggtagcaaaccttgcgttcgcagcaaagcacgcagca
gcaatccagatggctgagatgcttcctgcacgaagagcaagatcaccaaacgagccagga
ggactgtccttcggttactgcgctgacatggtccagaagatgagagtcaagccggacgac
ccggtcttgtacacactcgaggtcgttgcttgcggcacgatgctctacgaccagatatgg
cttggatcatacatgtcaggtggtgtcggattcacgcagtacgcgacagcagcatacacc
aacgacgtgctggatgacttcacgtactacggatacgactacgcactgaacaagttcgga
cctgacggcacagcgccaaacgaccttgcaaccgcaaccgaccttgcaaccgaggttacc
ttaaacggtatggagtgctacgaggactacccaacgcttcttgaagaccacttcggtgga
tcacagagagcaggaatccttgcagcagcaagcgcatgcacaaccggtattgctaccggt
aacgcacaggtagcactgtctgcatggtacatgtcgatgtacctgcacaaggaaggctgg
ggcagactcggattcttcggatacgacctgcaaga
>AB233465	Archaea;Euryarchaeota;Methanomicrobia;Methanosarcinales;Methanosarcinaea;ANME2;ANME2c
gcgctggtgaggctgcagtagcagaccttgcgttcgcagcaaagcacgctgcagctatcc
agatggctgagatgcttccagcaagaagagcaagatcaccaaacgagccaggaggactgt
ccttcggttactgcgctgacatggtccagaagctgagaatcaagccggaagacccggtct
tgtacacactcgaggtcgttgcttgcggcacgatgctctacgaccagatatggcttggat
cgtacatgtcaggtggtgtcggattcacgcagtacgcgacagcagcatacaccaacgatg
tgctggatgacttcacgtactacggatacgactacgcactgaacaagttcggacctgacg
gcacagcgccaaacgaccttgcaaccgcaaccgaccttgcaacagaggttaccataaacg
gcatggagtgctacgaggactacccaacgcttcttgaggaccacttcggtggatcgcaga
gagcaggaatccttgcagcagccagtgcatgcacaaccggtatcgcaaccggtaacgcac
aggccgcactgtctgcctggtacatgtcgatgtacctgcacaaggaaggctggggacgac
tcggattcttcggatacgaccttcaggaccagtgcggtgcaacgaacgtatgctcgtacc
agggtgtc
>AY324365	Archaea;Euryarchaeota;Methanomicrobia;Methanosarcinales;Methanosarcinaea;ANME2;ANME2c
gcagtagcagaccttgcgtttgcggcaaagcatgctgcagcagttcagatggctgagatg
cttccagcaagaagagcaagatcaccaaacgagccaggaggactgtccttcggttactgc
gctgacatggtccagacgctgagagtcaagccggaagacccggtatggtacacactcgag
gtcgttgcatgcggcacgatgctctacgaccagatatggctcggatcgtacatgtcaggt
ggtgtcggattcacacagtacgcgacagcagcatacaccaacgatgtgctggatgacttc
acgtactacggatacgactacgctctgaacaagtacggagacgacggaacagcaccaaac
gaccttgcaactgcaacagaccttgcaaccgaggttaccttgaacggtatggagtgctac
gaggactacccaacgcttcttgaagaccacttcggtggatcgcagagagcaggaatcctt
gcagcagccagcgcatgcacaaccggtattgctaccggtaacgcacaggtcgcactgtct
gcctggtatatgtcgatgtacctgcacaaggaaggctggggcagactcggattcttcgga
tacgacctgcaggaccagtgcggtgcaaccaacgtatgctcgtaccagggtgacgagggg
tgctgcctcgaactccgtggcgcaaactaccctaactacgccatga
>AY883179	Archaea;Euryarchaeota;Methanomicrobia;Methanosarcinales;Methanosarcinaea;ANME2;ANME2c
gccatgcagattggaatgtcgttcattgcggcatacaacatgtgcgctggtgaggctgca
gtagcagaccttgcgttcgcggcaaagcatgcggcagcagtccagatgtctgagatgctt
ccagcgaggagagcaagatcaccaaacgagccaggaggactatcgtttggttactgcgct
gacatgtgtcagacacagagaatcgctccggacgacccggtcaggtgcacacttgaagtt
gttgcaaccggcacgatgctctacgaccagatctggcttggatcatacatgtcaggtggt
gtcggattcacgcagtacgcaacagcagcatacaccaacgatgtgctggatgacttcacg
tactacggatacgactacgcactgaacaagtacggagaagacggaaccgcaccaaacgac
cttgcaaccgcaaccgaccttgcaaccgaggttaccttaaacgctatggagtgctacgag
gactacccaacgcttcttgaggaccacttcggtggatcgcagcgtgcaggtgtcatggca
gcagcaagcgcatgcacaaccggtattgctaccggtaacgcacaggtcgcgctctccgga
tggtacatgtcgatgtacctgcacaaggaaggctggggcagactcggattcttcgggtac
gacctgcaagaccagtgcggtgcaaccaacgtctgctcgtaccagggcgatcagggcgag
tgcctcgaactccgtggcgcaaactacccccaactacgcnatga
>U22258	Archaea;Euryarchaeota;Methanomicrobia;Methanosarcinales;Methanosarcinaea;Methanosarcina;Methanosarcina_mazei
cggatcctacatgtccggtggtgtcggattcacacagtatgcaaccgctgcatacactga
tgatatcctcgacaacaacgtgtactacgacgttgactacatcaacgacaagtacaacgg
tgctgcaaacctcggaactgacaacaaggtaaaggcaaccctcgatgtagtaaaggacat
cgcaaccgagtccacactctacggtatcgagacctacgagaaattcccaacagcccttga
agaccacttcggtggatcccagagagcaaccgtgctcgcagctgcagccggtgtcgcatg
tgcactcggaactgcaaacgcaaacgccggtctctcaggctggtacctctccatgtacct
gcacaaggaagcatggggcagactcggattcttcggtttcgacctgcaggatcagtgtgg
tgccacaaacgttctgtcctaccagggcgacgaaggtctcccagacgaactccgtggtcc
aaactacccc
>HM004963	Archaea;Euryarchaeota;Methanomicrobia;Methanosarcinales;Methanosarcinaceae;Methanococcoides;unknown
gccatgcagatcggaatgtcctacgtttccgcatacggaatgtgcgccggtgaggcagca
gtggcagatctgtcatacgctgcaaaacatgcaggtgttatcagcatgggagatatgctc
ccagcaagacgtgcacgtgcacccaacgagcctggtggggtagcctttggtaacctggca
gacatcattcagacaagccgtgtggacgcagacgatccagcacacgttgcccttgaggta
gtcggtgcaggatgtatgctctacgatcagatatggcttggatcacacatgtctggtggt
gtcggattcacacagtatgcaaccgctgcatacaccaacaacattctggatgacaacctc
tactacaacgttgactacatcaacgacaagtacgatggtgcagccaacaagggtaccgac
aacaaggtcaaggcatccctggacgtcgtcaaggacatcgcaaccgaatccaccatctac
ggtctggagaactacgagaagtacccaaccgcactggaggaccacttcggaggttcccag
agagcaaccgtcctctcagccgcagctggagccgcaacatccctggcaaccggaaacggg
accgccggtctgtccgcatggtatctgtgcatgtacctgcacatggaagcccacggccgt
cttggattcttcggtttcgacctgcaggaccagtgtggtgcaaccaacgtgttgtcatac
cagtccgatgaaggtctgccagctgagctgcgtggtccaaactacccaaactacgcaatg
a
>HM005029	Archaea;Euryarchaeota;Methanomicrobia;Methanosarcinales;Methanosarcinaceae;Methanococcoides;unknown
gccatgcagattggtatgtccttcatcgcagcatacaacatgtgtgccggtgaagcagca
gtagctgacctttcatacgcaccaaagcatgctggtgtaatctcaatgggagatatgctt
ccagcaagacgtgctcgtggaccaaacgaacctggtggaatttccttcggtcacatggtt
gatatcattcagacaagccgtgttgacgcagaagatccagcacacgtagctctcgaggta
gtaggtgcaggatgtatgctctacgatcagatctggctcggttcttacatgtctggtgga
gtaggtttcacacagtacgcaaccgctgcatacaccaacaacatccttgatgacaacctc
tactacaacgttgactacatcaacgacaagtacgatggtgcagcaaacaagggtgcagac
aacaaggtcaaagcaacaatggaagttgtcaaggacatcgcaacagagtccacgatctac
ggtatcgagaactacgagaagtacccaactgcactcgaagaccacttcggtggttcccag
agagcaacagtactccccgcagcagcaggtagtgcaacagcactcgcaaccggaaacgga
aacgctggtctttctggatggtacctttcaatgtacctgcacaaggaagcactcggacgt
cttggtttcttcggtttcgatctgcaagaccagtgtggcgctacaaacgtattctccttc
cagtccgacgaaggtctgcctgttgagctccgtggtccaaactaccctaactacgccatg
a
>M16893	Archaea;Euryarchaeota;Methanomicrobia;Methanococcales;Methanococcaceae;Methanococcus;Methanococcus_vannielii
cgctgctatccaacagttatgggacgatatcagaagaacagttgttgtaggtatggacac
tgctcactcagttttagaaaaaagattgggtgtagaagtaactcctgaaacaatcaacga
atacatgcacacaattaaccacgcactttcaggtggtgcagttgttcaagaacacatggt
tgaagttcacccttcccttgcatgggattcatacgctagaatcttcactggtgacgatga
attagctgcggaattagacagtagattcttaattgacattaacaaattgttcccagcaga
acaagctgaagctttgaaaaaagctatcggtaaaaaaacataccaagtatcaagggtacc
atcactcgtaggtagagtatgtgacggcggtacaatctcaagatggtctgcaatgcagat
tggaatgtcattcattaccgcatacaaactttgtgcaggagaagctgcaacagctgactt
ctcatatgcttcaaaacacgctgacgtaattcagatgggtaacgctttacctggaagaag
agcaagaggtccaaacgagccagggggaatccagttcggtatcctttcagacgttgtaca
aactacaagagtttcagacgacccagttgagcagtcattagaagtagtagcagctggtgc
tgcattatatgaccaaatatggcttggtgcatacatgtctggtggcgtaggtttcacaca
atacgctacagcagcatacaccgacgatatcttggacgatttctcatactatgcacttga
ctacgtagagaaaaaatacggtagaatgggaactaaagctacaatggacgtagtagaaga
cattgcaagtgaagttacactctactcattagaacagtacgatgaataccccgcattatt
agaagaccactttggtggatcacagagagctgcagttgctgctgctgcatccggtatcgg
tgtatgtatggcaacaggtaactcaaacgctggtgtaaacggctggtacttatcacaaat
attacacaaagaataccacagtagacttggattctatggttacgacttgcaggaccaatg
tggtgcttcaaactcactcgcaatcagaaacgacgaatctgcacctcttgaattaagggg
gcctaactaccctaactacgcaatgaacgtaggtcaccagggagaatacgcaggtattgc
acaagctgctcactcagcaagaggagatgcatttgcaatgagtgcattaattaaagttgc
attc
>X07793	Archaea;Euryarchaeota;Methanomicrobia;Methanococcales;Methanococcaceae;Methanococcus;Methanococcus_voltae
cgctgcaatccaacaattatgggacgatatcagaagaactgttatcgtaggtatggatac
agctcacatggttcttgaaaaaagattgggtgttgaagtaactcctgaaacaatcaacga
gtacatgcacacaatcaaccactcactcccagggggagcagctgttgttcaagaacacat
ggtggaagttcacccttcattagcatgggactgttacgctaaaatcttcaccggtgacga
tgagttagctgatgaattagatgacagatttgtaattgatatcaacaaattgttccctga
agaacaggctgaagcttcaaaagctgctatcggtaaaaaaacataccaagtatcaagagt
accttcactcgttggtagagtatgtgacggtggtacaatttcaagatggtctgcaatgca
gattggtatgtcatttattacagcatacaaattatgtgcgggagaagctgcaattgctga
tttctcatacgctgctaagcacgctgatgttattcagatgggtaacgctttactaggaag
aagagcaagaggtccaaacgaactaggtggagttagatttggtatcttatcagatgttgt
acaaacaacaagagttagcgacgaccctgttgagcaatcattagaggtagttgcaactgg
tgctgctttatacgaccaaatctggcttggttcatacatgtctggtggtgtaggattcac
acaatatgctacagcatcatacacagatgacatcttagatgacttctcatactacggata
cgaatacgtagagaaaaaatacggaagatgcggaactaaagctacaatggatgtagtaga
agacatcgcttcagaagttacactctacgcattagaacagtatgatgaatacccagcatt
attagaagaccacttcggtggctcacaaagagctgctgttgctgctgctgcagctggtat
ttcagtatgtatggcaaccggtaactcaaacgctggtgttaacggctggtacttatcaca
aatattacacaaagaataccacagcagacttggattctacggttacgacttacaagacca
atgtggtgcttcaaactccttagcaataagaaacgatgaagcttcaccattagaattaag
aggtcctaactaccctaactatgcaatgaacgtaggtcaccaaggtgaatacgcgggtat
tgcacagtctgcacactcagctagaggagacgcatttgctacaaacgcattaatcaaagt
tgcattc
>DQ251045	Archaea;Euryarchaeota;Methanomicrobia;Methanobacteriales;Methanobacteraceae;Methanobrevibacter;Methanobrevibacter_oralis
ggtggtgtaggattcacacaatatgctacagcagcatatactgataatgtattagatgac
ttcacttacttcggtaaagattatgttgaagataaatacggtggattaactcaagcacca
aataatatggatactgttttagatgttggtactgaagttgcattctatgcattagaacaa
tacgaagaatacccagcattactcgaaactcacttcggtggatctcaaagatcatctgtt
atttcagcagcagctggtgcttcaactgcatttgctactggtaatgctcaaactggttta
agtgcatggtacttatctatgtatttacacaaagaacaacattccagattaggtttctat
ggtttcgatttacaagatcaatgtggtgctgctaacgtattctctatcagaaacgatgaa
ggtataccacttgaaatgagaggtcctaactatcctaactacgc
>EF628192	Archaea;Euryarchaeota;Methanomicrobia;Methanobacteriales;Methanobacteraceae;Methanobrevibacter;unknown
ggtggtgtcggattcacacagtacgctacagcagcatacactgataacgtattagacgac
ttcacctactacggtaaagattacgtcgaagacaaatacggtgacttatgcgcagcacct
aacaacatggacaccgttcttgatgtaggtactgaagtagcattctacgcattagaacaa
tacgaagaatacccagctttacttgaaactcacttcggtggatctcaaagagcttccgtt
atttccgcagctgctggttgttccactgcattcgctactggtaatgcacaaactggttta
agcgcatggtacttagctatgtacttacacaaagaacaacactccagattaggattctac
ggtttcgatttacaagatcaatgtggtgcagctaacgtattctccatcagaaacgatgaa
ggtttaccactcgaaatgagaggacctaactatcctaactacgcaat
>AB300777	Archaea;Euryarchaeota;Methanomicrobia;Methanobacteriales;Methanobacteraceae;Methanobrevibacter;Methanobrevibacter_arboriphilus
aatgatttctgcttataatcaatgtgctggtgaaggagctactggtgactttgcttacgc
atctaaacatgcagaagttatacatatgggtacttacttaccagttagaagagcaagagc
agaaaatgaacctggtggaattgcatttggtttcttagctgatatggttcaatctacaag
agttaaccctgatgatccagttagatctgctttagatgtagtagctgctggagctgcttt
atacgaccaaatttggttaggttcttacatgtctggtggtgttggatttactcaatacgc
atctgcagcttatactgacaatattcttgacgatttcttatactatggtaaagaatatgt
cgaagacaaatttggaatatgtgaagctccaaacaacatggacactgttcttgatgtagg
ttctgaagtaactttctatggattagaacaatacgaagaatatcctgcattacttgaaac
ccaattcggtggttctcaaagagcatctgttgtttcagccgctgctggttgtgcaacagc
tttcgctactggaaactcccaaactggtttaagcgcatggtatttatctatgtacttaca
caaagaacaacactctagattaggattctatggttacgatttacaagatcaatgtggtgc
atccaacgtattctctataagaaatgacgaaggattaccagttgaaatgagaggaccaa
>EF465108	Archaea;Euryarchaeota;Methanomicrobia;Methanobacteriales;Methanobacteraceae;Methanobacterium;Methanobacterium_formicicum
aggagagctcgaggtgaaaacgaacctggaggaatcgcctttggttacctagcagacatc
tgtcagtcctcacgtgttaattgggaagaccctgtacgggtaaccctggacgtggtggct
tcaggagctatgctatacgaccagatctggctaggttcctacatgtcaggtggtgtcgga
ttcactcagtacgctactgcagcttacactgacaatatccttgacgacttcacctacttc
ggtaaagagtacgtagaagacaaatacggaatcactgaagcaccaaacaacatggacact
gtcctggatgttgcatcagaagtaactttctacgcactcgaacagttcgaagactacccc
gcactcctcgaaaccatattcggtggatcacagagggcatccattgttgcagcagcagct
ggatgttcaactgcattcgctactgggaatgctcagaccggtctaagtggatggtactta
tccatgtacttacacaaagaacagcactccagacttggtttctatggttacgacctgcag
gatcagtgtggtgcatccaacgtattctccatccgtggagatgaaggattaccaactgaa
ctgagaggagctaactac
>U10036	Archaea;Euryarchaeota;Methanomicrobia;Methanobacteriales;Methanobacteraceae;Methanobacterium;Methanobacterium_thermoautotrophicus
cgctgccatgcagcagatgtgggacgacataagaagaaccgttatagttggtttaaacca
tgcccacgccgttatagaaaagaggctgggtaaggaggtcacaccagagaccataaccca
ctacctggaaacagtgaaccacgcaatgcccggtgcagctgtcgtccaggaacacatggt
ggaaacccacccagcactggtggcagacagctacgtcaaggtcttcacaggtaacgatga
aatcgcagatgaaattgaccctgcattcgtcatagacatcaacaaacagttcccagagga
ccaggcagaaaccctcaaggcagaggttggagacggaatctggcaggtcgtcaggatccc
aaccatagtctcaaggacctgtgacggtgcaacaacctcacgatggtccgccatgcagat
aggtatgtccatgatctcagcctacaaacaggcagcaggtgaagccgcaacaggggactt
cgcatacgctgcaaaacacgctgaagttatacacatgggtacatacctgcctgtgagacg
tgcaaggggtgaaaacgaacctggtggtgtgccattcggttaccttgctgagatctgtca
gagctcaagggtcaactacgaggaccctgtcagggtgtcacttgacgttgtggcaaccgg
tgcaatgctctacgaccagatctggcttggctcatacatgtcaggtggtgtaggattcac
ccagtacgcaacagcagcctacacagacaacatcctcgacgacttcacctacttcggtaa
ggagtacgtggaggacaaatatggactctgtgaggcaccaaacaccatggacacagtcct
ggacgttgcgagtgaggtcacattctacggacttgaacagtacgaggaataccctgcact
cctcgaagaccagtttggtggatcccagagggcggcagtcgttgcagctgcagctggatg
ttccacagccttcgcaacagcaaatgcccagacaggtctcagcggatggtacctctcaat
gtacctgcacaaggagcagcactccaggctcggattctacggttacgacctccaggacca
gtgtggtgcatccaacgtcttctcaataaggggcgacgagggactgccactggagcttcg
tggacctaactatccaaactacgccatgaacgtgggtcaccagggtgaatacgccggtat
atcacaggcaccacacgctgcccgtggagacgccttcgtgttcaacccactggtgaaaat
agcattt
>AJ584650	Archaea;Euryarchaeota;Methanomicrobia;Methanobacteriales;Methanobacteraceae;Methanosphaera;Methanosphaera_stadtmanae
ctctgcaattcaacaattagtagacgatattaaaagaactgtaattgtaggtatggatac
agctcacggtgtacttgaacaaagattaggtgtagaagttactcctgaaacaatcaacga
ataccttgaaacaatcaaccacgcactccctggaggagcagttgtacaagaacacatggt
agaagttgaccctggattagtaactgattcctacgcaaaaatattcactggtgacgacga
cttattagatcaattagatcaaagatttgtaatcgacatcaacaaagagttccctgaaga
acaagctgaaatgctcaaaaaatacataggtcagaagacctaccaagtaagtagagtacc
tacattagtagtacgtgcttgtgatggaggtacaacctccagatggtctgctatgcaaat
tggtatgagtttcatttctgcatacaaattatgtgcaggagaagcagctattgctgattt
ctcatacgcagcaaaacacgcagatgtaatttccatggctagtgcaatgccatcaagaag
agcaagaggtccaaacgaacctggaggtgtaaccttcggtgcattctctgatttggtaca
aacaagcagagtaacagatgacccagctgaagtaactttagaagttattggtggagcagc
accattatacgaccaagtatggttaggttcatacatgtctggtggtgtaggattcacaca
atatgctacagcagcatacacagatgaaatattagatgacttcatttactatggtaaaga
ctacgtagaaggtaaatatggtggattatgtcaagctgaagcaacttccgaagttgtaaa
agacattgcaagtgaagtaaccttatacggattagaacaatacgaaatccctgcagcatt
agaagaccactttggtggatcacaaagagcagcagttcttgcagcaggtgcaggttgttc
agtagcattcgcaactgctaactctaacgcaggtgtaaatggatggtacttaagtcaatt
attacataaagaaggtcacagtagattaggattctatggttacgacttacaagatcaatg
tggatcatccaactcactctctgtaagaagtgatgaaggacttattcacgaattaagagg
tcctaactaccctaactacgcaatgaacgtaggtcaccaacctgaatatgcaggtattgc
tcaagcaccacacgcagcaagaggagacgcatttgcacttaacccattaataaaagtagc
attt
>AB353228	Archaea;Euryarchaeota;Methanomicrobia;Methanococcales;Methanococcaceae;Methanotorris;Methanotorris_igneus
ggaatgtccttcattacagcatacaagctctgtgctggggaggcagcaattgctgacttc
tcctacgctgcaaaacacgcagacgttatccaaatgggtacactcttaccagcaagaaga
gcaagaggtccaaacgaaccaggtggaattccattcggtatcttagcagatattgtccaa
acttcaagggtaagtgatgacccagtagaacaagcattagaagtcgttggtgcaggggca
atgttatacgaccaaatctggcttggttcctacatgtctggtggtgtcggattcacacaa
tatgcaaccgcagcttacacagatgacatcttagatgacttctcctactacggatatgat
tacataaccaagaaatatggaggatgtaactcaattaaaccaactatggatgtagttgag
gacattgcaacagaagtgaccttatacgcattagagcaatatgacgaatatccagcgttg
ttagaggatcactttggaggttcccaaagagcagcagttacagctgcagcagcaggaatt
actaccgcattagctactggtaactcaaacgctggattgaacggatggtacttaagccaa
atcttacacaaagaataccacagcagattaggattctacggatacgacttgcaagaccaa
tgtggtgccgctaactcattatcaattagaaacgacgagtcctcaccattagaattgaga
ggtccaaactacccaaactacgcaatga
>AB353224	Archaea;Euryarchaeota;Methanomicrobia;Methanosarcinales;Methanosarcinaea;Methanosalsum;Methanosalsum_zhilinae
gcgatgcagatcgggatgtcatttatctcagcatacaacatgtgtgccggtgaagcagca
gtagctgatctttcatattctgcaaaacatgcggctgttgtctccatgggagatatgctt
ccagcaagacgtgcacgtgcaccaaacgaacctggaggacttactttcggacacatggca
gatattgtccagaccagtcgaaagaccccagaagaccctgcaaacattgctcttgaagta
gtaggtgcaggatgtatgctttacgaccagatctggcttggatcatacatgtctggtggt
gttggtttcacacagtatgcaactgcagcatataccaacaacatacttgatgacaacctg
tactatgatgttgattatatcaatgacaagtatgatggtgctgcaaataccggtactgac
aataaggtcaaaccaacccatgatgtagtaaaggatattgcaactgagtccacaatatac
ggactggagaactatgagaaatatccaactgcacttgaagaccactttggtggatctcag
agggcaactgttctctccgctgcagctggttccgcaactgcaattgcaacaggacacgga
aatgctggtctttctgcatggtatctgagcatgtacctgcacaaggaagcacacggacgt
cttggcttctttggatacgatctgcaggatcagtgtggtgcaaccaacgtattctcatac
cagtctgacgaaggatccccaattgagctacgtggtccaaactacccaaactatgcaatg
a
>AF525528	Archaea;Euryarchaeota;Methanomicrobia;Methanosarcinales;Methanocellaceae;unknown;unknown
gcaatgcagataggtatgtcgttcatcgctgcatacaacatgtgtgccggtgaggcagcc
gttgcagacctcgcgtttgcggccaagcacgcaagccttattgagatggcgaacatgctt
cccgcacgccgtgcccgtggtcctaacgaacccggcggtctctcgttcggtttcctagcc
gacatggtgcagacagaccggattttcccagaagacccagttaggtcatctctagaggtt
gtcgctgcgggctgtatgctctacgaccagatatggcttggatcgtacatgtcaggtggc
gtcggtttcacgcagtacgcaactgcagcatacaccgataacatcctcgacgactacagc
tactacggcaacgattacgccaagaagtatggagcggacggtgcggcgccatcgacgatg
gacgtcgttaacgacctcggtactgaggttacgctatacggtatcgagcaatacgagaag
tacccgaccacccttgaggaccacttcgccggttcacagagggcaacagtgctcgcagct
gcttctggtgttacagccgctatcgcgacaggcaactcgaatgcaggacttagcgcctgg
tatctctctatgcttctgcacaaggacgcatggggcagactcggcttctacggttacgac
ctgcagaccagtgcggatccacaaacactttctctgtcagatcagatgagggtgcaccag
acgagcctccgtggtgcgaacctaccctaactacgccatga
>EU276006	Archaea;Euryarchaeota;Methanomicrobia;Methanosarcinales;Methanocellaceae;unknown;unknown
tatgatcagatatggcttggatcgtacatgtcaggcggtgttggtttcacgcagtacgca
actgcagcatataccgacaacatcctaggcgactacagctactacggcaatgactacgcc
aagaagtacggagcggacggagcggcgccatcgacgatggacgtcgtcaacgacctcggt
actgaggttacgctgtacggtatcgagcaatacgagaagtacccgaccacccttgaggac
cacttcggcggttcacagagggcaacggtgctcgcagccgctgctggtgtaacagccgct
atcgctacaggcaactcaaatgcgggactaagcgcctggtatctctctatgctcctacac
aaggacgcgtggggcagactcggcttctacggttacgacctgcaagaccagtgcggatca
acgaacacgttctccgtcaggtctgacgagggtgcgccagacgagctccgtggtgcgaac
tatccgaactacgccatgaacgta
>AJ853829	Archaea;Euryarchaeota;Methanomicrobia;Methanosarcinales;Methanocellaceae;unknown;unknown
ggtggtgtcggattcacacagtacgcaacagcagcgtacaccgacaacatcctcgacgac
tacagctactacggcaacgactacgcgaagaagtacggagcggacggaaaggcgccgtcg
acgatggacgtcgtcaacgacctcggtactgaggttacgctctacggtatcgagcagtac
gagaagtacccgaccacccttgaggaccacttcggcggttcgcagagggcaacggtgctc
gcagccgcatcgggtgtgactgccgctatcgctacgggcaactcgaatgccggactgagc
gcctggtatctctccatgctcctccacaaggacgcgtggggtaggctcgggttctacggc
tacgacctgcaagaccagtgcggatcaacgaacacgttctccgtgaggtctgacgagggt
gcgccagacgaactccgtggtgcgaactacccaaactacgcaatgaa
>HM746623	Archaea;Euryarchaeota;Methanomicrobia;Methanosarcinales;Methanocellaceae;unknown;unknown
tacgaccaaatatggcttggatcgtacatgtcaggcggtgttggtttcacgcagtacgca
acagcagcgtacaccgacaacatcctcgacgactacagctactacggcaacgactacgcc
aagaagtacggagcggacggatcggcaccggcgacgatggacgtcgtcaacgacctcggt
accgaggttacgctctacggtatcgagcaatacgagaagtacccgaccacccttgaggac
cacttcggcggttcacagagggcaacagtgctcgcagctgcttctggtgtaacagccgct
atcgctacaggcaactcaaatgcgggactaagcgcctggtatctctctatgctcctacac
aaggacgcgtggggcagactcggcttctatggctacgacctgcaagaccagtgcggatca
acgaacacgttctccgtcaggtcagacgagggtgcgccagacgagctccgtggtgcgaac
tatccgaactacgccatgaacgt
>AJ704553	Archaea;Euryarchaeota;Methanomicrobia;Methanosarcinales;Methanocellaceae;unknown;unknown
ggtggtgtaggattcacacaatatgcaacagcagcatacaccgacaacatcctcgacgac
tacagctactacggcaacgactacgccaagaagtacggcgcggacgggaaggcaccggcg
acgatggatgtcgtcaacgacctcgggactgaggttacgctctacggtatcgagcagtac
gagaagtacccgaccacccttgaggaccacttcggcggttcgcaaagggcaacggtgctc
gcagccgcagccggtgtcaccgcagctattgcgaccggtaactcaaatgccggactaagc
gcctggtatctctctatgctcctccacaaggacgcgtggggcagactcgggttctacggc
tacgacctacaagaccagtgcggatccacgaacgtgttctccgtcaggtccgacgagggc
gcgccagatgaactccgtggtgcgaactacccaaactatgcaatgaaa
>FR725465	Archaea;Euryarchaeota;Methanomicrobia;Methanosarcinales;Methanosarcinaceae;Methanosarcina;unknown
cggatcctacatgtccggtggtgtcgggttcacacagtatgcaaccgctgcatacaccga
tgacatcctcgacaacaacgtctactacaacgtcgactacatcaacgacaagtacaaagg
cgctgcaaaaataggcaaagacaacaagataaaggcaactctcgacgtcgtaaaggacat
tgcaaccgagtccacaatctacggtatcgagacctacgagaagttcccgaccgcccttga
agaccacttcggtggatcccagagagcaaccgtgctcgcagccgcagccggtgtcgcatg
ttctctcgcaaccgcaaatgcaaatgccggtctctctggctggtacctctccatgtacct
gcacaaggaagcatggggccgtctcggcttcttcggatacgacctgcaggaccagtgcgg
tgccacaaacgttctgtcctaccagggcgacgaaggtctcccagacgaactccgtggtcc
gaactacccg
>FR725846	Archaea;Euryarchaeota;Methanomicrobia;Methanosarcinales;Methanosarcinaceae;Methanosarcina;unknown
cggatcctacatgtccggtggtgtcggattcacacagtatgcaacagctgcatacaccga
tgacatcctcgacaacaacgtgtactacaacgtcgactacatcaacgacaagtacaaagg
cgctgcaaaaataggcaaagacaacaagataaaggcaactcccgaggtcgtaaaggacat
tgcaaccgagtccacaatctacggtatcgagacatacgagaagttcccgaccgcccttga
agaccacttcggtggatcccagagagcaaccgtgctcgcagccgcagccggtgtcgcatg
ttctctcgcaaccgcaaacgcaaatgccggtctttctggctggtacctctccatgtacct
gcacaaggaagcatggggccgtctcggcttcttcggatacgacctgcaggaccagtgcgg
tgccacaaacgttctgtcctaccagggcgacgaaggtctcccagacgaactccgtggtcc
gaactatccg
>JF288601	Archaea;Euryarchaeota;Methanomicrobia;Methanosarcinales;Methanosarcinaceae;Methanosarcina;unknown
tgcatacaccgatgacatcctcgacaacaacgtgtactacaacgtcgactacatcaacga
caagtacaaaggcgctgcaaacgtcggtacgaacaacaagataaaggcaactctcgatgt
cgtaaaggacattgcaaccgagtccacaatctatggtatcgagacctacgagaagttccc
gactgcccttgaagaccacttcggtggatcccagagagcaaccgtgctcgcagccgcagc
cggtgtcgcatgctccctcgcaaccgcaaacgcaaatgccggtctctcaggctggtacct
ctccatgtacctgcacaaggaagcatggggccgtctcggcttcttcggatacgacctgca
ggaccagtgcggtgcaacaaacgttctgtcctaccaggcgacgaaaggtctcccagacga
actccgtggtccgaactacccaaactatgcaatga
>AJ607419	Archaea;Euryarchaeota;Methanomicrobia;Methanosarcinales;Methanosarcinaceae;Methanosarcina;unknown
tacgaccaaatatggctcggatcctacatgtccggcggtgtcgggttcacacagtatgca
acagctgcatacactgatgatatcctcgacaacaacgtgtactacgacgttgactacatc
aacgacaagtacaacggtgctgcaaacgtcggcaaggacaacaaggtaaaggcaaccctc
gacgtcgtaaaggatatcgcaaccgagtccacaatctacggtatcgagacctacgagaag
ttcccgactgcccttgaagaccacttcggtggatcccagagagcaaccgtgctcgcagcc
gcagccggtgttgcatgtgccctcggaactgcaaacgcaaatgccggtctctcaggctgg
tacctctccatgtacctgcacaaggaagcatggggccgtctcggcttcttcggatacgac
ctgcaggaccagtgcggtgccacaaacgttctgtcttaccagggcgacgaaggtctccca
gacgaactccgtggtccaaactaccccaactacgcaatgaacgt
>GU322045	Archaea;Euryarchaeota;Methanomicrobia;Methanosarcinales;Methanosarcinaceae;Methanosarcina;unknown
gcaatgcagattggtatgtccatcatctccgcatacgcaaggcgcgccggtgaagcagat
atcgctgacctgtctttcgctgcaaagcacgcagctctcgtctccatgggtgaaatgctg
cccgcaaggcgtgcaggtggtacaaacgagcgcggtggagtgtctttaggtcacatctca
gacattgtccagacaagccgcacttccgacgacccagcaaaggttgctgttgaagtcgtc
ggtgcaggctgtatgctatacgaccagatctggctcggatcctacatgtccggtggtgtc
gggttcacacagtatgcaacagctgcatacactgatgacatcctcgacaacaacgtgtac
tacaacatcgactacatcaacgacaagtacaacggtgctgcaaacatcggcaaggacaac
aaggtaaaggcaaccctggaagtggtaaaggatatcgcaaccgagtccccaatctacggt
atcgagacttacgagaaattcccgactgcccttgaagaccacttcggtggatcccagaga
gcaaccgtgctcgcagcagcagccggtgtttgtactgcaatcgcaaccgcaaacgcaaat
gccggtctctcaggctggtacctatccatgtacctgcacaaggaagcatggggccgtctc
ggcttattcggatatgacctgcaggaccagcggggtgccacaaacgttctgtcctaccag
ggcgacgaaggtctcccagatgaactccgtggtccaaactacccaaactacgcaatga
>JF288585	Archaea;Euryarchaeota;Methanomicrobia;Methanosarcinales;Methanosarcinaceae;Methanosarcina;unknown
tgcatacactgatgatatcctcgacaacaacgtgtactacaacatcgactacatcaacga
caagtacaagggtgctgcaaacatcggcacggacaacaaggtaaaagcaactctcgaagt
cgtaaaggacatcgcaaccgagtccacaatctatggtatcgagacctacgagaagttccc
gactgcccttgaagaccacttcggtggatcccagagagcaaccgtgctcgcagcagcagc
tggtgtttgtactgcaatcgcaactgcaaacgcaaatgccggtctctcaggctggtacct
ctccatgtacctgcacaaggaagcatggggccgtctcggcttcttcggatacgacctgca
ggatcagtgcggtgccacaaatgttctgtcctaccaaggcgacgaaggtctcccagacga
actccgtggtccaaactacccaaactacgcaatga
>FN688784	Archaea;Euryarchaeota;Methanomicrobia;Methanosarcinales;Methanosarcinaceae;Methanosarcina;unknown
tatgaccagatctggctcggatcctacatgtccggtggtgtcggatttacccagtatgca
acagctgcatacaccgatgatatcctcgacaacaacgtatactacaacgttgactacatc
aacgacaagtacaatggtgctgcaaccataggcacagacaacaaggtaaaggcaaccctc
gatgtcgtaaaggacattgcaaccgagtccacaatctatggtatcgagacctacgagaag
ttcccgactgcccttgaagaccacttcggtggatcccagagagcaactgtgctcgcagcc
gcagccggtgtctgtactgcaattgcaaccgcaaatgcaaatgccggtctctcaggctgg
tacctctccatgtacctgcacaaggaagcatggggccgcctcggattcttcggatacgac
ctgcaggaccagtgtggtgccacaaacgttctgtcctaccagggcgacgaaggtctccca
gacgaactccgtggtccaaactaccccaattacgccatgaacgt
>FN565477	Archaea;Euryarchaeota;Methanomicrobia;Methanosarcinales;Methanosaetaceae;unknown;unknown
tgcctacaccaacgatgtcctggacgacttctgctactacggcgtcgacttcgccgcaga
caagttcaagggattcgccaaggcacccaagaccatcgatgtagccaaggagctggccac
tgaggtcaacgcctacggcatggaacagtacgagtccttcccgactctgctcgaggatca
cttcggtgggtcccagagggcttccgtcctggcagccgcatccggcatcaccgcagccat
cgccaccggccacagccagatcggtctcgccggctggtacctcagcatgctcctgcacaa
ggaaggctggggacgcctgggcttcttcggctacgacctgcaggatcaatgcggtccaac
caacgtattctcctaccagtcagacgagggcaaccccgttgagctgaggggcgct
>GU084922	Archaea;Euryarchaeota;Methanomicrobia;Methanosarcinales;Methanosaetaceae;unknown;unknown
cgcctacaccaacgatgtcctggacgacttctgctactacggcgtcgatttcgtcgcaga
caagttcaagggattcgccaaggcacccaagaccatcgatgtagccaaagagctggccac
tgaggtcaacgcctacggcatggaacagtacgagtccttcccgactctgctcgaggatca
cttcggtgggtcccagagggcttccgttctggcagccgcatccggcatcaccgcagccat
cgccaccggccacagccagatcggtctcgccggctggtacctcagcatgctcctgcacaa
ggaaggctggggacgcctgggcttcttcggctacgacctgcaggatcaatgcggtccaac
caacgtattctcctaccagtccgacgagggcaaccccgttgagctgaggggcgc
>EU275985	Archaea;Euryarchaeota;Methanomicrobia;Methanosarcinales;Methanosaetaceae;unknown;unknown
tatgatcagatttggctgggcagctacatgtccggcggtgtcggattcacccagtacgcc
actgctgcctacaccaacgatgtcctggacgacttctgctactacggcgtcgactttgcc
gcagacaagttcaagggattcgccaaggcagccgcgaccatcgatgtcgccaaggagctg
gccacagaggtcaacgcctacggtatggaacagtacgaggccttcccgactctgctcgag
gatcacttcggtggatcccagagagcttccgttctggcagccgcctccggtatcaccgca
gccatcgcctctggccacagccagatcggccttgccggctggtatctctccatgctcctg
cataaggaaggctggggacgcctgggcttcttcggctacgacctgcaggatcaatgcggt
ccaaccaacgtattctcctaccagtccgacgagggcaaccccgttgagctgaggggcgcc
aactaccccaaca
>AJ607413	Archaea;Euryarchaeota;Methanomicrobia;Methanosarcinales;Methanosaetaceae;unknown;unknown
tacgatcagatctggctgggtagctacatgtccggcggtgtcggattcacacagtacgcc
actgctgcctacaccaacgatgtcctggatgacttctgctactacggcgtcgacttcgcc
gcagacaagtatggtggattcgccaaggcagccaagaccatcgatgtagccaaggagctg
gccactgaggtcaacgcctacggcatggaacagtacgagtccttcccgactctgctcgag
gatcacttcggtggttcccagagggcttccgttctggcagccgcatccggcatcagcgca
gccgtcgccaccggccacagccaaatcggtctcgccggctggtacctcagcatgctcctg
cacaaggaaggctggggacgcctgggcttcttcggctacgacctgcaggatcaatgcggt
ccaaccaacgtattctcctaccagtccaacgagggcaaccctgttgaactgaggggcgct
aactaccccaactacgccatgaacgt
>AF313845	Archaea;Euryarchaeota;Methanomicrobia;Methanosarcinales;Methanosaetaceae;unknown;unknown
gggaagctacatgtccggtggtgtcggattcacacagtacgccactgcagcctacaccaa
cgatatcctggacgacttctgctactacggcgtagacttcgccgcagacaagttcggagg
attcgccaaggcagctaagaccatggatgtagccaaagagctggccactgaggtcaacgc
ctacggtatggagcaatacgaggccttcccgactatgctagaggatcacttcggtggatc
ccagagggcttccgttctggcagccgcatccggtatcactgcagccatcgcctccggtca
cagccagatcggtctcgccggctggtacctcagcatgctcctgcacaaggaaggctgggg
acgcctgggcttcttcggctacgacctgcaggatcaatgcggtccaaccaacgtattctc
ctaccagtccgacgagggcaaccccgtggagctgaggggcgctaactacccc
>AB301300	Archaea;Euryarchaeota;Methanomicrobia;Methanomicrobiales;Methanomicrobiaceae;unknown;unknown
tgcatacaccgacaacatcctcgatgacttctgctactacggtcttgactatatcaagaa
gaaacacggtggcattggtaaggcaaagccgacccaggaagccgtcagcgacatagcaac
cgaggtcaacctctacggtatggagcagtacgaaacctaccccacgaccctcgagagcca
cttcggcggatcccagcgtgcctcagtccttgcagcagcatcaggtatctcctgttcact
tgcaaccgcaaactccaacgcgggcctgaacggctggtacttgtcgatgctcatgcacaa
ggaaggctggtcacgtctcggattcttcggctacgacctgcaggaccagtgcggttccgc
aaactcgatgtcgatccgtcccgacgagggactgctcggcgagctccgtggaccg
>DQ663145	Archaea;Euryarchaeota;Methanomicrobia;Methanomicrobiales;Methanomicrobiaceae;unknown;unknown
tcattgcgtagttggggtagtttggtccacggagctcgccgagcagtccctcgtcgggac
ggatcgacatcgagtttgcggaaccgcactggtcctgcaggtcgtagccgaagaatccga
gacgtgaccagccttccttgtgcatgagcatcgacaagtaccagccgttcaggcccgcgt
tggagtttgcggttgcgagtgaacaggagatacctgatgctgctgcaaggactgaggcac
gctgggatccgccgaagtggctctcgagggtcgtggggtaggtttcgtactgctccatac
cgtagaggttgacctcggttgctatgtcgctgacggcttcctgggtcggttttgccttac
caatgccaccgtgtttcttcttgatatagtcaagaccatagtagcagaagtcatcgagga
tgttgtcggtgtatgcagcggttgcatactgggtgaatccgacaccaccggacatgtagg
atccgagccagatctggtcgaagagcatcgcacctgcaccgacgacttcaagggttgcct
tgacggggtcgttggggtacttgcggtcggcctggatcatgtcggcgaagtgtccgaact
tgatgccacctggctcgttcgggccacgtgcacggcgggcgggcaggatatctgccatct
ggataacaccggcgtgttttgcggcgaatgcaaggtcggcgactgctgcctcaccggcgc
acatcttgtatgctccgatgaaggacataccgatctgcattgcaa
>AM746914	Archaea;Euryarchaeota;Methanomicrobia;Methanomicrobiales;Methanomicrobiaceae;unknown;unknown
tatgaccaaatttggctcggatcctacatgtccggtggtgtcggattcacccagtatgca
accgctgcatacaccgacaacatcctcgatgactactgttactacggtcttgactatgtc
aagaagaaacacggtggcatcggaaaggcaaagccaacccaggaagcagtcagcgacatc
gcaaccgaagtcaacctctacggtatggaacagtacgaacagtaccccaccgctctcggg
agccacttcggcggatcccagcgtgcctccgtccttgcagcagcatcaggtatctcctgt
tcactggcaactgcaaactccaatgcaggcctgaacggctggtacttgtccatgctcatg
cacaaggaaggctggtcacgtctcggcttcttcggctacgatctgcaggaccagtgcggt
tccgcaaactccatgtcgatccgtccagacgagggattactcggcgagcttcgtggaccg
aactacccgaactacgccatgaacgt
>AM942113	Archaea;Euryarchaeota;Methanomicrobia;Methanomicrobiales;Methanomicrobiaceae;unknown;unknown
gcaatgcaaataggtatgtccttcatcggagcctacaagatgtgcgccggtgaggcagca
gtcgctgacctcgcattcgccgcaaaacacgccggtgtcatccagatggcagatatcctg
cccgcccgccgtgcgcgtggcccgaacgagccaggtggcatcaagttcggtcacttcggt
gacatgatccaggcagaccgcaagtaccccaacgaccccgtcaaggcaacccttgaagtc
gtcggtgcaggtgcgatgctcttcgaccagatctggctcggatcctacatgtccggtggt
gtcgggttcacccagtatgcaaccgctgcatacaccgacaacatcctcgatgactacacg
tattatggtcttgactatgtcaagaagaaacacggtggcatcggaaaggcaaagccaacc
caggaaaccgttaccgacatcgcaaccgaggtcaacctctacggtatggaacagtacgaa
cagtacccgaccgcactcgagagccacttcggcggttcccagcgtgcctccgtccttgca
gcagcatcaggtatctcctgttcactggcaactgcaaactccaatgcaggcctgaacggc
tggtacttgtccatgctcatgcacaaggaaggctggtcacgtctcggtttcttcggctac
gacctgcaggaccagtgtggttccgcaaactccatgtcgatccgtcccgacgagggatta
ctcggcgagctccgtggaccgaactatccaaactacgccatga
>EU430369	Archaea;Euryarchaeota;Methanomicrobia;Methanomicrobiales;Methanomicrobiaceae;unknown;unknown
tacgatcagatttggttcggatcctacatgtccggtggtgtcggattcacccagtatgca
accgctgcatacaccgacaacatcctcgatgactactgctactatggtcttgactatgtc
aagaagaaacatggtggcatcggaaaggcaaagtcaacccaggaagccgttaccgacatc
gcaaccgaggtcaacctctacggtatggaacagtacgaacagtacccgaccgcactcgag
agccacttcggcggttcccagcgtgcctccgtccttgctgcagcatcaggtatctcctgt
tcactggcaactgcaaactccaatgcaggactgaacggctggtacttgtccatgctcatg
cacaaggaaggctggtcacgtctcggtttcttcggctacgacctgcagtaccagtgtggt
tccgcaaactccatgtcgatccgtcccgacgagggattactcggcgagctccgtggaccg
aactacccgaactacgccatgaatgta
>AM746933	Archaea;Euryarchaeota;Methanomicrobia;Methanomicrobiales;Methanomicrobiaceae;unknown;unknown
tacgatcagatatggctcggatcctacatgtccggtggtgtcgggttcacccagtatgca
accgctgcatacaccgacaacatcctcgatgactactgttattatggtcttgactatgtc
aagaagaaacacggtggcatcggaaaggcaaagccaacccaggaatccatcaccgacatc
gcaaccgaggtcaacctctacggtatggagcagtacgaatcgtacccgaccgctctcgag
agccacttcggcggttcccagcgtgcctccgtcctcgcagcagcatcaggtatctccgtt
tcactggcaactgcaaactccaatgcaggcctgaacggctggtacttgtccatgctcatg
cacaaggaaggctggtcacgtctcggtttcttcggctacgacctgcaggaccagtgcggt
tccgcaaactccatgtcgatccgtcccgacgagggattaatcggcgagctccgtggaccg
aactacccgaactacgcgatgaacgt
>AB570058	Archaea;Euryarchaeota;Methanomicrobia;Methanomicrobiales;Methanomicrobiaceae;unknown;unknown
ggtggtgtcggtttcacccagtatgcaaccgctgcatacaccgacaacatcctcgatgac
tactgctactatggtcttgactacatcaagtccaagcacggcggtctcggcaaggcaaag
aagacccaggaagtcctcaacgacatcgcaaccgaagtcaccctctacggtatggaacag
tacgaacagtaccccaccaccctcgagagccacttcggcggatcccagcgtgcatccgtc
cttgcagcagcagcaggtatctcctgttcactggcaacggcaaactccaacgccggtctg
aacggatggtacatgtccatgctcgcccacaaggaaggatggtcacgtctcggcttcttc
ggctacgacctgcaggaccagtgcggttcaaccaactcaatgtcgatcagacccgacgaa
ggctgcatcggcgagctccgtggaccaaactaccctaactatgccatga
>AJ704547	Archaea;Euryarchaeota;Methanomicrobia;Methanomicrobiales;Methanomicrobiaceae;unknown;unknown
ggtggtgtcggattcacacagtacgctacagctgcatacaccgacaacatcctcgatgac
tactgctactatggtcttgactacatcaagtccaagcacggcggtctcggcaaggcaaag
aagacccaggaagtcctcaacgacatcgcaaccgaagtcaccctctacgggatggaacag
tacgaacagtaccccaccaccctcgagagccacttcggcggatcccagcgtgcatccgtc
cttgcagcagcagcaggtatctcctgttcactggcaacggcaaactccaacgccggtctg
aacggatggtacatgtccatgctcgcccacaaggaaggctggtcacgtctcggcttcttc
ggctacgacctgcaggaccagtgcggttcaaccaactcaatgtcgatcagacctgacgaa
ggctgtatcggcgagctccgtggaccaaactacccaaactacgcaatga
>AJ853830	Archaea;Euryarchaeota;Methanomicrobia;Methanomicrobiales;Methanomicrobiaceae;unknown;unknown
ggtggtgtcggattcacacagtatgctacagctgcatacaccgacagcatcctcgatgac
tactgctactatggtcttgactacatcaaggcaaagcacggcggtctcggcaaggcaaag
aagacccaggaagtcctcaacgacatcgcaaccgaagtcaccctctacggtatggaacag
tacgaacagtaccccaccaccctcgagagccacttcggcggatcccagcgtgcatccgta
cttgcagcagcagcaggtatctcctgtgcacctgcaactgcgaactcgaacgccggcctg
aacggctggtacatgtccatgctcgcccacaaggaaggatggtcacgtctcggcttcttc
ggctacgaccttcaggaccagtgcggttcaaccaactccatgtcgatcaggcccgacgaa
ggctgtatcggcgagctccgtggaccgaactacccaaactacgcaatgaa
>GQ390034	Archaea;Euryarchaeota;Methanomicrobia;Methanomicrobiales;Methanomicrobiaceae;unknown;unknown
attcacccagtatgcaacagcagcatacaccgacaacatcctcgatgactactgctacta
cggtcttgactacatcaaggccaaacacggtggtctcggcaaggcaaagaagacccagga
agtcctcaacgacatcgcaaccgaagtcaccctctacggtatggaacagtacgaacagtt
ccccaccaccctcgagagccacttcggcggatcccagcgtgcatccgtacttgcagcagc
agcaggtatctcctgttcactggcaacggcaaactccaacgccggtctgaacggatggta
catgtccatgctcgcccacaaggaaggatggtcacgtctcggcttcttcggctacgacct
tcaggaccagtgcggttcaaccaactcaatgtcgatcagaccagacgaaggctgtatcgg
cgagctccgtggaccaaactac
>AM746931	Archaea;Euryarchaeota;Methanomicrobia;Methanomicrobiales;Methanomicrobiaceae;unknown;unknown
tatgatcaaatttggctcggatcttacatgtccggtggtgtcggattcacccagtatgca
accgcagcatacaccgacaacatccttgatgactactgttactacggtatggactacatc
aaggcaaaacacggcggtctcggcaaggcaaagaagacccaggaagtcctcaacgacatc
gcaactgaagtcaccctctacggtatggaacagtacgaacagtaccccaccaccctcgag
agccacttcggcggatcccagcgtgcatccgtacttgcagcagcatcaggtatctcctgt
tcactggcaacggcaaactccaacgccggtctgaacggatggtacatgtccatgctcgcc
cacaaggaaggatggtcacgtctcggcttcttcggctacgaccttcaggaccagtgcggt
tcaaccaactcaatgtcgatcagacccgacgaaggctgtatcggcgagctccgtggacca
aactaccccaactacgcgatgaacgt
>EF165710	Archaea;Euryarchaeota;Methanomicrobia;Methanomicrobiales;Methanomicrobiaceae;unknown;unknown
gcaatgcagattggtatgtcctttatcggcgcatacaagatgtgtgccggtgaggcagca
gtcgccgacctcgcattcgccgcaaaacacgccggcgttatccagatggcagatattctg
cccgcctgccgtgcacgtggcccgaacgagccaggtggcatcaagttcggtcacttcgca
gacatgatccagggagaccgcaagtaccccaacgaccccgtcaaggcaacccttgaagtc
gtcggtgcaggtgcaatgctcttcgaccagatctggctcggcagctacatgtccggtggt
gtcggtttcacccagtatgcaacagcagcatacaccgacaacatcctcgatgactactgc
tactacggtcttgactacatcaaggcaaaacacggtctcggcaaggcaaagaagacccag
gaagtcctcaacgacatcgcaaccgaagttaccctctacggtatggaacagtacgaacag
taccccaccaccctcgaggaccacttcggcggatcccagcgtgcatccgtacttgcagca
gcatcaggtatctcctgttcactggcaacggcaaactccaacgccggtctgaacggatgg
tacatgtccatgctcgcccacaaggaaggatggtcacgtctcggcttcttcggctacgac
cttcaggaccagtgcggttcaaccaactcaatgtcgatcagacccgacgaaggctgtatc
ggcgagctccgtggaccaaactaccccaactacgccatgaaa
>EF210720	Archaea;Euryarchaeota;Methanomicrobia;Methanomicrobiales;Methanomicrobiaceae;unknown;unknown
gcaatgcagataggaatgtccttcatcggtgcgtacaagatgtgcgccggtgaggcagca
gtcgccgacctcgcattcgccgcaaagcacgccggcgttatccagatggcagacatcctg
cccgcccgccgtgcacgtggcccgaacgagccaggtggcatcaagttcggacacttcgcc
gacatgatccaggcagaccgcaagtacccgaacgaccccgtcaaggcatcccttgaagtc
gtcggtgcaggtactacgctcttcgaccagatctggctcggcagctacatgtccggtggt
gtcggtttcacccagtatgcaacagcagcatacaccgacaacatcctcgatgactactgc
tactacggtcttgactacatcaaggccaaacacggtggtctcggcaaggcaaagaagtcc
caggacgttatcaacgacatcgcaaccgaagtcaccctctacggtatggaacagtacgaa
cagttccccaccaccctcgagagccacttcggcggatcccagcgtgcatccgtacttgca
gcagcatcaggtatctcctgttcactggcaacggcaaactccaacgccggtctgaacgga
tggtacatgtccatgctcgcccacaaggaaggatggtcacgtctcggcttcttcggctac
gaccttcaggaccagtgcggttcaaccaactcaatgtcgatcagacccgacgaaggctgt
atcggcgagctccgtggaccaaactaccccaactacgcaatgaaagggc
>FN565448	Archaea;Euryarchaeota;Methanomicrobia;Methanobacteriales;Methanobacteraceae;Methanobacterium;unknown
tgcgtacaccgacaacatcttagacgacttcacatactacggtaaagaatacgtcgaaga
caaattcggaatgactgaagcaccaaacaccatggacacagtactggacgtaggatcaga
agttacattctacgcactagaacagttcgaagaatacccagcactcttagaaaccatatt
cggtggatcacagagagcatccattgttgcagcagcagcaggttgttcaactggattcgc
aaccggaagcgcacagactggactaagcgcatggtacctttcaatgtacctgcacaaaga
acagcactcacgtctcggtttctacggatacgatctccaggaccagtgtggtgcatccaa
cgtgttctcaattaggaacgacgaaggattaccagtggaaatgagaggacca
>JF288599	Archaea;Euryarchaeota;Methanomicrobia;Methanobacteriales;Methanobacteraceae;Methanobacterium;unknown
tgcatacaccgacaacatcttagacgacttcacttactacggtaaagaatacgtcgaaga
caaattcggaatgactgaagcacctaacaacatggacacagtcctagatgtaggatcaga
agttacattctatgctctagaacagttcgaagaatacccagcactcttagaaaccatatt
tggtggatcacagagagcatccatagttgcagcagcagcaggatgtgcaacaggattcgc
tacaggaaacgcacagactggactaagcgcatggtacctatcaatgtacctgcacaaaga
acagcactcacgtctcggtttctatggatacgatctccaggaccagtgtggtgcatccaa
cgtgttctcaattaggaacgacgaaggattaccagtggaaatgagaggaccaaactatcc
aaactacgcaatga
>AB525705	Archaea;Euryarchaeota;Methanomicrobia;Methanobacteriales;Methanobacteraceae;Methanobacterium;unknown
gtcaatgatctctgcttacaaacaggcagcaggagaagccgctactggtgacttcgctta
cgctgcaaaacacgcagaagttgttcacatgggtacagcactaccacagaggagagcaag
aggagaaaacgaaccaggtggaataccattcggtttcctagctgacatatgtcagtcctc
aagagttaacgctgacgaccctgtcagggtaaccctcgatgtagttgcttctggagcaat
gttatacgatcagatctggctaggttcatacatgccaggtggggtaggattcactcagta
cgcaacagctgcgtacaccgacaacatcttagacgacttcacttacttcggtaaagagta
cgtcgaagacaaattcggtatgtgtgaagcacctaacaacatggacacagtactggacgt
aggatctgaagttacattctacgcactagaacagttcgaagaatacccagcactcttaga
aaccatatttggtggatcacagagggcatccatagttgcagctgcagctggatgttgtac
tggatttgctacaggaaacgcacagactggactaagcgcatggtacctatcaatgtacct
gcacaaagaacagcactcacgtctcggtttctacggatacgatctccaggaccagtgtgg
tgcatccaacgtgttctcaattaggaacgacgaaggattaccagtggaaatgagaggacc
taactatcccaactacgcc
>FR725518	Archaea;Euryarchaeota;Methanomicrobia;Methanobacteriales;Methanobacteraceae;Methanobacterium;unknown
aggttcatacatgtcaggtggagtaggattcactcagtacgcaacagctgcatacaccga
caacatcttagacgacttcacttactacggtaaagaatacgtcgaagacaaattcggaat
gactgaagcaccaagcaccatggacacagtactggacgtaggatcagaagtaacattcta
cgcactagaacagttcgaagaatacccagcactcttagaaaccatctttggtggatcaca
gagggcatcaatagttgcagcagcagctggatgtgctacaggattcgctacaggaaacgc
acagactggactaagcgcatggtacctttcaatgtacctgcacaaagaacagcactcacg
tctcggtttctacggatacgatctccaggaccagtgtggtgcatccaacgtgttctcaat
taggaacgacgaaggattaccagtggaaatgagaggaccaaactatccg
>AJ607420	Archaea;Euryarchaeota;Methanomicrobia;Methanobacteriales;Methanobacteraceae;Methanobacterium;unknown
tatgatcagatctggctaggttcatacatgtcaggtggagtaggattcactcagtacgca
acagctgcatacaccgacaacatcttggacgacttcacttactacggtaaagagtacgtc
gaagacaaattcggaatgaccgaagctccaaacaccatggacacagtactggatgtagga
tctgaagttacattctacgctctagaacagttcgaagaatacccagcactcttagaaacc
atcttcggtggatcacagagggcatcaatagttgcagcagcagctggatgtgccactgga
ttcgctacaggaaacgcacagactggactaagcgcatggtacctttcaatgtacctgcac
aaagaacagcactcacgtctcggtttctacggatacgatctccaggaccagtgtggtgca
tccaacgtgttctcaattaggaacgacgaaggattaccagtggaaatgagaggaccaaac
tatccgaactacgccatgaatgt
>AM746891	Archaea;Euryarchaeota;Methanomicrobia;Methanobacteriales;Methanobacteraceae;Methanobacterium;unknown
tatgatcagatttggctaggttcatacatgtcaggtggagtaggattcactcagtacgca
acagctgcatacaccgacaacatcttagacgacttcacttactacggtaaagaatacgtc
gaagacaaattcggaatgaccgaagctccaaacactatggacacagtactggatgtagga
tctgaagttacattctacgctctagaacagttcgaagaatacccagcactcttagaaacc
atcttcggtggatcacagagggcatcaatagttgcagcagcagcaggatgttcaactgga
ttcgctacaggaaacgcacagactggactaagcgcatggtacctttcaatgtacctgcac
aaagaacagcactcacgtctcggtttctacggatacgatctccaggaccagtgtggtgca
tccaacgtgttctcaattaggaacgacgaaggattaccagtggaaatgagaggaccaaac
tatccgaactacgcaatgaacgt
>KM259855	Archaea;Euryarchaeota;Thermoplasmata;Thermoplasmatales;Methananomassiliicoccales;Methanomasiliicoccaceae;unknown
ctcaaccgccgcctacacggacaacatccttgaggactattcgtacttcgctgcggatct
catcaaggagaagtacggcgggttctgcaagatgaagcccaccatggataacatcgagaa
gctgacgaccgaagtcaacacctacgcgctggagatgtacgagagatatcccgccgccat
ggaggcccacttcggtggctctcagagggcgacggtcgccgccgcggcttccgccattgc
atgcgcgatggccactgggaacgcggatgttggcgttaacggatggtatctctccatgct
gcagcacaaggagaggctcggcaggctcggattctacggatacgacctgcaggaccagtg
cggatcaaccaactcgttctcctacaggagcgacgagggtctgcccttcgagctgagagg
cccca
>KM259844	Archaea;Euryarchaeota;Methanomicrobia;Methanobacteriales;Methanobacteraceae;Methanobacterium;unknown
cgcaactgctgcttacactgacaacattctcgatgactttacctactatggtaaagaata
cgtagaagacaaatttggaatgtgtgaagcaccaaacaccatggaaaccgttctggacgt
aggttcagaagttaccttctatgccctggaacagtttgaagaatacccagcactattaga
aaccattttcggtggatctcaaagagcttccatcgtagctgcagcagctggtgcatccac
tgcatttgctactgctaatgctcaaactggtctaagtgcatggtacctatctatgtacct
gcacaaagaacaacactccaggcttggattctacggatacgatctgcaagatcagtgtgg
tgcatctaacgtattctccatacgaaacgatgaaggattacccctcgaaatgagaggacc
ta
>KM259845	Archaea;Euryarchaeota;Methanomicrobia;Methanobacteriales;Methanobacteraceae;Methanobacterium;unknown
cgcaaccgcagcatacaccgacaacatactggacgacttcacctactttggtaaagagta
cgtagaagacaaattcggaataaccgaagcacctaacaccatggacacagttctggatgt
tgcttctgaagttaccttctacggactggaacagtacgaagaatacccatcactacttga
agatcagttcggaggatcccagagagcagcagtagcagcagcagcatctgcatgttccac
tggatttgctactggaaacgcccagaccgctttaagtggttggtatctctccatgtatct
gcacaaagaacagcacagccgacttggattctacggttacgacctgcaggaccagtgtgg
agcatccaacgtgttctccattagaggagatgaaggattaccactggaactgaggggagc
ta
>KM259828	Archaea;Euryarchaeota;Methanomicrobia;Methanosarcinales;Methanosarcinaea;Methanolobus;unknown
tgcaacagcaggttacaccaataacatccttgatgacaacctctattacaacattgacta
catcaacgacaagtacaatgatgcagcaaagaccggtacagacaataaggtacaggcaac
acttgatgttgtaaaggatatttcaacagagtctaccatatatggccttgagaactacga
gaagtacccaacaacccttgaagaccacttcggtggatcacagagggcaacaagtctttc
agcagcagctggttctgctgtagctattgcaacgggtaacggaaacgctggtctttccgg
atggtacctctcaatgtacctgcacaaggaagcacatggccgtcttggtttcttcggata
cgatctgcaggatcagtgtggtgccacaaatgttctctcataccagtcaaatgaaggtct
ggcacttgaactccgtg
>KM259830	Archaea;Euryarchaeota;Methanomicrobia;Methanosarcinales;Methanosarcinaea;Methanolobus;unknown
ggcaacaacaggttacaccaataacatccttgatgacaacctctattacaacattgacta
catcaacgacaagtacaatgatgcagcaaagaccggtacagacaataaggtacaggcaac
acttgatgttgtwaaggatatttcatcagaatctaccatatatggccttgagaactacga
gaagtacccaacaacccttgaagaccacttcggtggatcacagagggcaacaagtctttc
agcagcagctggttctgctgtagctattgcaacgggtaacggaaacgctggtctttccgg
atggtacctctcaatgtacctgcacaaggaagcacatggccgtcttggtttcttcggata
cgatctgcaggatcagtgtggtgccacaaatgttctctcataccagtcagatgaaggtct
ggcacttgaactccgtggaccga
>KM259829	Archaea;Euryarchaeota;Methanomicrobia;Methanosarcinales;Methanosarcinaea;Methanolobus;unknown
tgcaacagcaggttacaccaataacatccttgatgacaacctctattacaacattgacta
catcaacgacaagtacaatgatgcagcaaagaccggtacagacaataaggtacaggcaac
acttgatgttgtaaaggatatttcaacagagtctaccatatatggccttgagaactacga
gaagtacccaacaacccttgaagaccacttcggtggatcacagagggcaacaagtctttc
agcagcagctggttctgctgtagctattgcaacgggtaacggaaacgctggtctttccgg
atggtacctctcaatgtacctgcacaaggaagcacatggccgtcttggtttcttcggata
cgatctgcaggatcagtgtggtgccacaaatgttctctcataccagtcagatgaaggtct
ggcacttgaactccgtggaccga
>KM259862	Archaea;Euryarchaeota;Methanomicrobia;Methanosarcinales;Methanosarcinaea;Methanolobus;Methanolobus_sp
tgcaacagcaggttacaccaacaacatccttgatgacaacctttactacaacattgacta
tatcaacgacaaatacaatgatgcagcaaagaccggtacagataacaaggtacaggcaac
acttgatgttgtaaaggacatcgcaacagagtccacaatatatggtcttgagaactacga
gaagtacccaacaacccttgaggaccacttcggtggatcacagagggcaacaagcctttc
agcagcagctggttccgctgtagcaattgcaacaggtaacggaaacgccggtctgtccgg
atggtatctctcaatgtacctgcacaaggaagcacacggtcgtcttggtttcttcggata
cgacctgcaggaccagtgtggtgctacaaacgttctctcataccagtccgacgaaggtct
ggcacttgaattgcgtggaccaa
>KM259864	Archaea;Euryarchaeota;Methanomicrobia;Methanosarcinales;Methanosarcinaceae;Methanosalsum;Methanosalsum_sp
tgcaactgcagcatatacaaacaacatacttgatgataacctatactatgacattgatta
catcaacgataaatacgatggtgcagcaaacaccggtactgacaacaaaattaaaccaac
aattgatgtgattaaagatatcggtacagaatcaacaatctatggtctagagaactatga
aaaatacccaactgcacttgaggaccactttggtggctcacaaagagcaactgtcatgtc
agctgcagctggtgcagcaactgcaattgcaacaggacatggtaatgcaggtctttcagc
atggtatctctctatgtatttgcataaagaagcacatggtcgtctaggtttctttggata
cgatctacaagatcaatgtggtgcaactaacgtattttcatatcaatctgatgaaggtgc
accagttgaactacgtggaccta
>KM259863	Archaea;Euryarchaeota;Methanomicrobia;Methanosarcinales;Methanosarcinaceae;Methanosalsum;Methanosalsum_sp
tgcaactgcagcatatacaaacaacatacttgatgataacctatactatgacattgatta
catcaacgataaatacgatggtgcagcaaacaccggtactgacaacaaaattaaaccaac
aattgatgtgattaaagatatcggtacagaatcaacaatctatggtctagagaactatga
aaaatacccaactgcacttgaggaccactttggtggctcacaaagagcaaccgtcatgtc
agctgcagctggtgcagcaactgcaattgcaacaggacatggtaatgcaggtctttcagc
atggtatctctctatgtatttgcataaagaagcacatggtcgtctaggtttctttgggta
cgatctacaagatcaatgtggtgcaactaacgtattttcatatcaatctgatgaaggtgc
accagttgaactacgtggaccta
>KM259833	Archaea;Euryarchaeota;Methanomicrobia;Methanosarcinales;Methanosarcinaceae;Methanosalsum;unknown
tgcaactgcagcatatacaaacaacatacttgatgataacctatactatgacattgatta
catcaacgataaatacgatggtgcagcaaacaccggtactgacaacaaaattaaaccaac
aattgatgtgattaaagatatcggtacagaatcaacaatctatggtctagagaactatga
aaaatacccaactgcacttgaggaccactttggtggctcacaaagagcaaccgtcatgtc
agctgcagctggtgcagcaactgcaattgcaacaggacatggtaatgcaggtctttcagc
atggtatctctctatgtatttgcataaagaagcacatggtcgtctaggtttctttgggta
cgatctacaagatcaatgtggtgcaactaacgtattttcatatcaatctgatgaaggtgc
accagttgaactacgtggaccta
>KM259832	Archaea;Euryarchaeota;Methanomicrobia;Methanosarcinales;Methanosarcinaceae;Methanosalsum;unknown
tgcaactgcagcatataccaacaacatacttgatgacaacctgtactatgatgttgatta
tatcaatgacaagtatgatggcgctgcaaataccggtactgacaataaggtcaaaccaac
ccttgatgtagtaaaggatatcgcaaccgagtccacaatatatggattggagaactatga
gaagtatccaactgcacttgaagaccactttggtggatctcagagagcaactgttctctc
cgctgctgccggctcagcaactgcgatcgcaacaggacacggaaatgccggtctttctgc
atggtatctgagcatgtacctgcacaaggaagcacacggacgtcttggcttctttggata
cgatctgcaggatcagtgtggtgcaaccaacgtattctcataccagtctgacgaaggatc
cccaattgaactgcgtggtccaa
>KM259831	Archaea;Euryarchaeota;Methanomicrobia;Methanosarcinales;Methanosarcinaceae;Methanosarcina;unknown
tgcaacagctgcatacactgatgacatcctcgacaacaacgtgtactacgacgttgacta
catcaacgacaagtacaacggtgctgcaactgtcggcaaggacaacaaggtaaaggcaac
cctcgacgtcgtaaaggacatcgctaccgagtccacaatctacggtatcgagacctacga
gaaattcccaacygcccttgaagaccacttcggtggrtcccagagagcaaccgtgctygc
agcygcagccggtgtcgcagttgcactcggaactgcaaaygcaaacgccggtctctccgg
ctggtacctctccatgtacctgcacaaggaagcatggggccgactcggcttcttcggata
cgacctgcaggaccagtgcggtgccacaaacgttctgtcctaccagggcgacgaaggtct
cccagacgaactccgtggtccaa
>KM259860	Archaea;Euryarchaeota;Methanomicrobia;Methanosarcinales;Methanosaetaceae;Methanosaeta;Methanosaeta_sp
gccacggcggcctacaccaacgacgtcctggacgacttctgctactacggcgtcgattat
gccgtggacaagtacggcgacatgtgcgcagcccccgtagacctggcgacggccaaggac
atcgccaccgaggcgaccctctacggcatagagcagtacgaggcgttcccgacggtcctg
gaggaccacttcggcggttctcagagggcttccgtcctggccgcagcatccggcatatcc
tctgccgtagccaccggcaacagccagatcggccttgcaggctggtactgcagcatgctc
gtccacaaggacgcctgggggagactcggcttcttcggatacgacctgcaggaccagtgc
ggtccgaccaacgtcttcagctaccagggcgacgaggggtcccccaccgagctgaggggc
gcca
>KM259859	Archaea;Euryarchaeota;Methanomicrobia;Methanosarcinales;Methanosaetaceae;Methanosaeta;unknown
cgccacggcggcctacaccaacgacgtcctggacgacttctgctactacggcgtcgatta
tgccgtggacaagtacggcgacatgtgcgcagcccccgtagacctggcgaccgccaagga
catcgccaccgaggcgaccctctacggcatagagcagtacgaggcgttcccgacggtcct
ggaggaccacttcggcggttctcagagggcttccgtcctggccgcagcatccggcatatc
ctctgccgtagccaccggcaacagccagatcggccttgcaggctggtactgcagcatgct
cgtccacaaggacgcctgggggagactcggcttcttcggatacgacctgcaggaccagtg
cggtccgaccaacgtcttcagctaccagggcgacgaggggtcccccaccgagctgagggg
cgcca
>KM259857	Archaea;Euryarchaeota;Methanomicrobia;Methanosarcinales;Methanosaetaceae;Methanosaeta;unknown
cgccactgctgcctacaccaacgatgtcctggatgacttctcctactatggcgtggactt
cgccagcgataatttcggaggatttgccaaggcaccagctaccctcgatatcgccaagga
gctggccactgaggttaccctgtacggcattgagcagtacgagtccttccccaccctgct
tgaggatcacttcggcgggtctcagagggcagccgttctggcagccgcatcaggcatcac
ctctgccatcgccaccggtcactcccagatcggccttgctggctggtatctctccatgct
cctgcacaaggagtcctggggcagactgggattcttcggctacgacctgcaggatcagtg
cggtccaaccaatgtgttctcttaccagtccgacgagggcaacccactggagctgagggg
cgcct
>KM259858	Archaea;Euryarchaeota;Methanomicrobia;Methanosarcinales;Methanosaetaceae;Methanosaeta;unknown
cgccactgctgcctacaccaacgatgtcctggatgacttctcctactacggcgtggactt
cgccaatgataaatacggaggattcgccaaggcacccgcgaccatggatgtcgccaagga
gatggccactgaggtcactctgtacggcattgagcagtacgaggccttccccactctgct
tgaggatcacttcggcgggtcccagagggcagccgttctggcagccgcttccggtatcac
ctccgccatcgccactggtcactcccagatcggcctggccggctggtatctctccatgct
cctgcataaggaagcctggggcagacttggattcttcggctacgacctgcaggatcagtg
cggtccaaccaatgtgttctcctaccagtcagacgagggcaacccattggagctgagggg
cgcca
>KM259851	Archaea;Euryarchaeota;Methanomicrobia;Methanomicrobiales;Methanomicrobiaceae;Methanocalculus;unknown
tgcaaccgctgcatacaccgacaacatcctcgatgagttcacctactacggtatggacta
catcaaagacaagtacaaggtcgactggcagaacccgaaccccgcagacaaggtcaagcc
aacccaggagatcgtcaacgacatcgcaagcgaggtcaacctcaacggtatggagcagta
cgaaacatacccaacgatgctcgaagaccacttcggtggttcacagcgtgcaagtgtcct
cgcagcagcatccggtatctccaccgcaatcgcaaccggtaactccaacgccggtctgaa
cggatggtacctctccatgctcatgcacaaagagggatggtcacgtctcggattcttcgg
ctacgacctgcaggaccagtgtggttcagcaaactcactctccgtccggcctgacgaggg
ctgtatcggcgagttccgtggaccaa
>KM259848	Archaea;Euryarchaeota;Methanomicrobia;Methanomicrobiales;Methanomicrobiaceae;Methanocalculus;unknown
tgcaacagccgcatacaccgacaacgtccttgatgagtacacctactatggtatggacta
tatcaaagacaagtacaaagtcgactggcagaaccccaatccaaacgacaaggtcaaacc
cacccaggagatcgtcaacgacatcgcaaccgaggtcaacctcaacggtatggagatgta
cgaaacatatccaaccgtcatggaagaccacttcggcggatctcagcgtgccagtgttct
tgcagcagcatccggcatctcagccgcagttgcaaccggccactccaacgccggtctgaa
cggctggtacctctcgatgctcatgcacaaagagggatggtcgcgtcttggattcttcgg
ctacgacctgcaggaccagtgtggttcagcaaacacgctctctgtccggcctgatgaggg
tctcatcggagagttccgtgggaccaa
>KM259849	Archaea;Euryarchaeota;Methanomicrobia;Methanomicrobiales;Methanomicrobiaceae;Methanocalculus;unknown
tgcaacagccgcatacaccgacaacgtccttgatgagtacacctactatggtatggacta
tatcaaagacaagtacaaagtcgactggcagaaccccaatccaaacgacaaggtcaaacc
cacccaggagatcgtcaacgacatcgcaaccgaggtcaacctcaacggtatggagatgta
cgaaacatatccaaccgtcatggaagaccacttcggcggatctcagcgtgccagtgttct
tgcagcagcatccggcatctcagccgcagttgcaaccggccactccaacgccggtctgaa
cggctggtacctctcgatgctcatgcacaaagagggatggtcgcgtcttggattcttcgg
ctacgacctgcaggaccagtgtggttcagcaaacacgctctctgtccggcctgatgaggg
tctcatcggagagttccgtggaccaa
>KM259866	Archaea;Euryarchaeota;Methanomicrobia;Methanomicrobiales;Methanomicrobiaceae;Methanocalculus;unknown
tgcaacagccgcatacaccgacaacatcctcgatgagttcacctactatggtatggacta
catcaaggacaagtacaaagtcgactggcagaacccgaacccgaacgacaaggtcaagcc
aacccaggagatcgtcaacgacatcgcaaccgaggtcaacctcaatggtatggagatgta
cgagacctatccgacaaccatggaagaccacttcggcggttcccagcgtgcaagtgtcct
cgcagcagcatccggtatctcgactgctattgcaaccggaaactcaaacgccggtctgaa
cggctggtacctctcgatgctcatgcacaaagagggatggtcacgtcttggattcttcgg
ctacgacctgcaggaccagtgtggttcagcaaacacgctctctgtccggcctgacgaagg
ctgtatcggcgagttccgtggaccaa
>KM259865	Archaea;Euryarchaeota;Methanomicrobia;Methanomicrobiales;Methanomicrobiaceae;Methanocalculus;unknown
tgcaacagccgcatacaccgacaacatcctcgatgagttcacctactatggtatggacta
catcaaggacaagtacaaagtcgactggcagaacccgaacccgaacgacaaggtcaagcc
aacccaggagatcgtcaacgacatcgcaaccgaggtcaacctcaatggtatggagatgta
cgagacctatccgacaaccatggaagaccacttcggcggttcccagcgtgcaagtgtcct
cgcagcagcatccggtatctcgactgctattgcaaccggaaactcaaacgccggtctgaa
cggctggtacctctcgatgctcatgcacaaagagggatggtcacgtcttggattcttcgg
ctacgacctgcaggaccagtgtggttcagcaaacacgctctctgtccggcctgacgaagg
ctgtatcggcgagttccgtggaccaa
>KM259861	Archaea;Euryarchaeota;Methanomicrobia;Methanomicrobiales;Methanomicrobiaceae;Methanocalculus;unknown
tgcaacagccgcatacaccgacaacatcctcgatgagttcacctactatggtatggacta
catcaaggacaagtacaaagtcgactggcagaacccgaacccgaacgacaaggtcaagcc
aacccaggagatcgtcaacgacatcgcaaccgaggtcaacctcaatggtatggagatgta
cgagacctatccgacaaccatggaagaccacttcggcggttcccagcgtgcaagtgtcct
cgcagcagcatccggtatctcgactgctattgcaaccggaaactcaaacgccggtctgaa
cggctggtacctctcgatgctcatgcacaaagagggatggtcacgtcttggattcttcgg
ctacgacctgcaggaccagtgtggttcagcaaacacgctctctgtccggcctgacgaagg
ctgtatcggcgagttccgtggaccaa
>JX266092	Archaea;Euryarchaeota;Thermoplasmata;Thermoplasmatales;Methananomassiliicoccales;Methanomasiliicoccaceae;Intestinal_Cluster
acatacaccgacaacatcctcgaggacttcgtttatcatgcgatagacatgatcaaagac
aagtacggaggattctgcaagctcgacccggcgaaatacgacgagctcatgaaactcggt
gacgacgtcaacgcgtatgcattggagatgtatgagagataccccgccatcatggagacg
cactttggcggatcccagagagcgacggtcgcagctgcgaccaccggtatcgcaggatcg
atggcgaccggtaacgctgactgcggcctgaacatgtggtacctgtcgatgctgcagcac
aaggagaggaccggaaggctcggattctacggatacgacttgcaggaccagtgcggttcc
gcgaactcgttctcgtacaggtccgatgaaggtctgcccgcagagctcaggggcccc
>JX266095	Archaea;Euryarchaeota;Thermoplasmata;Thermoplasmatales;Methananomassiliicoccales;Methanomasiliicoccaceae;Intestinal_Cluster
acatacaccgacaacatccttgaggacttcgtctatcacgcgatagacatcataaaggac
aagtacggaggcttctgcaagctcgacccgtcgaaatacgacgagctcatgaaactcggt
gatgaggtcaacgcatatgcgttggagatgtacgagaaatacccggccatcatggagacc
cacttcggaggatcccagagggcaacggtcgcagcggcaaccaccggtgtagcaggatca
atggctaccggtatcgcagactgcggtctcaacatgtggtacctctcaatgctccagcac
aaggagaggaccggaagactcggattctacggatacgacctgcaggaccagtgcggttcc
gcgaactcgttctcctacagatccgacgaaggtctgcctgctgagctcaggggcccc
>JX266099	Archaea;Euryarchaeota;Thermoplasmata;Thermoplasmatales;Methananomassiliicoccales;Methanomasiliicoccaceae;Intestinal_Cluster
acatacaccgacaacatcctggaagactacgtgtaccacgcgatcgatgtcataaaggac
aagtacggaggattctgcaaactggacccctcgaagtacgacgagctcatgaaactcgga
gacgacatcaacgcatacgctctggagatgtacgagaaatacccggccatcatggagacc
cacttcggcggatcccagagggcgacggtcgcagcggcaacaaccggtatcgccggatca
atggcaaccggtatcgcagactgcggtctgaacatgtggtatctctcgatgctgcagcac
aaggagaggacaggaaggctcggattctacggatacgacctgcaggaccagtgcggttcc
gccaactcgttctcatacagatccgacgagggtctgcctgctgagctcaggggtccc
>JX266101	Archaea;Euryarchaeota;Thermoplasmata;Thermoplasmatales;Methananomassiliicoccales;Methanomasiliicoccaceae;Intestinal_Cluster
gcatacaccgacaacatccttgaggacttcgtctatcatgcgatagacgtgatcaaggac
aagtacggcggattctgcaaactcgaccccactgacctcgacaagctcataaaactcggt
gacgagatcaactcgtacgcactggagatgtatgaactgtacccgtccatcatggagacg
cacttcggcggatcccagagggcgaccgtcgcagctgcgacaacaggtattgctggctct
atggcgaccggtatcgccgactgtggcctgaacctgtggtatctgtccatgctccagcac
aaggagaggaccggaaggctcgggttctacggatacgatctgcaggaccagtgcggttcc
tccaactccttcgcatacagatccgacgagggtctgcctgctgagctgagaggcccc
>JX266106	Archaea;Euryarchaeota;Thermoplasmata;Thermoplasmatales;Methananomassiliicoccales;Methanomasiliicoccaceae;Intestinal_Cluster
gcatacaccgacaacatccttgaggacttcgtttatcatgctatagacgtgatcaaggac
aagtacggcggattctgcaaactggaccccaacgacctcgacaagctcatgaaactcggc
gacgagatcaactcgtacgcactggagatgtatgaactgtacccgtccatcatggagacg
cacttcggcggatcccagagggcgaccgtcgcagctgcgacaacaggtattgctggctct
atggcgaccggtatcgccgactgcggcctgaacctgtggtatctgtccatgctccagcac
aaggagaggacaggaaggctcgggttctacggttacgacctgcaggaccagtgcggttcc
tccaactccttcgcatacagatccgacgagggtctgcctgccgagctgagaggcccc
>JX266114	Archaea;Euryarchaeota;Thermoplasmata;Thermoplasmatales;Methananomassiliicoccales;Methanomasiliicoccaceae;Intestinal_Cluster
acatacaccgacaacatccttgaggacttcgtctaccacgcgatagatgtgatcaaggac
aagtacggcggcttctgcaagctcgaccccactgacctcgacaagctcatgaaactcggc
gacgagataaacgcctatgcattggagatgtatgaggtatacccgtccatcatggaaacg
cacttcggcggatcccagagggcgaccgtcgcagccgcgacaacaggtattgctggctct
atggcgaccggtatcgctgactgcggcctgaacctgtggtatctatccatgctccagcac
aaagagaggaccggaaggctcggattctacggatacgatctgcaggaccagtgcggttcc
gccaactcctttgcatacagatccgatgagggtctgcccgctgagctgagaggcccc
>EU831309	Archaea;Euryarchaeota;Thermoplasmata;Thermoplasmatales;Methananomassiliicoccales;Methanomasiliicoccaceae;Intestinal_Cluster
ggtggtgtcggattcacacagtatgctacagcagcatacaccgacaacatccttgaggac
tacatctaccacgcagtcgacgtcatcaaagactgctacggcggattctgcggtgtcaag
gctgacgactacgcaaaacagatggcactcgcagacgagatctcctcctacgctcttgag
atgtacgagaggtaccccgccgttatggagacccacttcggaggatcccagagggcaacc
gtcaccgcagcttccactggtattgcaaccgcattcgcaactggtgtcgcagacaacggt
ctgaacacctggtaccagtccatgctccagcacaaggagaggactggaaggctcggattc
tacggattcgaccttcaggacctgtgtggatccgctaactcctactcctacaggtccgat
gagggtctgcccatggagctccgtggacccaactacccaaactacgcaatgaa
>JN229230	Archaea;Euryarchaeota;Thermoplasmata;Thermoplasmatales;Methananomassiliicoccales;Methanomasiliicoccaceae;Intestinal_Cluster
cgctaccgcagcatacaccgacaacatccttgaggactacgtctaccactccgttgacgt
catcaaagaccgctacggcggattctgcggtgtcaagggagacgactacgcaaagcagat
gaaactcgctgacgagatctcctcctacgcactcgagatgtacgagaggtaccccgccgt
tatggagtgccacttcggtggttcccagagggcaaccgtcaccgcagcatccaccggtat
cgcaaccgctcttgcaaccggtatcgcagactgcggtctcaactcctggtaccagtccat
gctccagcacaaggagaggaccggaaggctcggattctacggattcgatcttcaggatca
gtgtggttccgctaactcctacgcatacaggtccgatgagggtctgcccatggagctccg
tggtccca
>EF379254	Archaea;Euryarchaeota;Thermoplasmata;Thermoplasmatales;Methananomassiliicoccales;Methanomasiliicoccaceae;Intestinal_Cluster
ggtggtgtaggattcacacagtatgctacagcagcatacaccgacaacatcctcgaggac
tacgtctactacgcaatcgaccacatcaagtccaagtacggcggcctgtgcaaactcgac
cccaaggacatggacaagctcatcaagctcggagacgacatcaactcgtacgccctcgag
atgtatgagagataccccgccatcatggaggcccacttcggtggatcccagagggcaacc
gttgctgcagcatccaccggtatcgctggtgcaatggcaactggagtagctgactgtggt
ctgaactgctggtacctgtccatgctccagcacaaggagaggactggaaggctcggattc
tacggattcgacctgcaggaccagtgtggttccgctaactccttcgcgtacaggtccgat
gagggtctgcccatggaggtccgtggacctaactaccctaactacgcaatgaa
>EF628096	Archaea;Euryarchaeota;Thermoplasmata;Thermoplasmatales;Methananomassiliicoccales;Methanomasiliicoccaceae;Intestinal_Cluster
ggatttcattgcgtagttagggtagttgggtccacggacctccatgggcagaccctcatc
ggacctgtatgcgaaggagttagcggatccacactggtcctggaggtcgaatccgtagaa
tccgagccttccagtcctctctttgtgctggagcatggagaggtaccagcagttcagtcc
aacgtctgcaactccggttgccattgcaccagcgattccggtggaagctgctgcgacggt
agccctctgggatcctccgaagtgggtctccatgacggcggggtatctctcgtacatctc
gagagcgtaggagttgatgtcgtcaccgagtttcatgacttcatccatgttcttggggtc
gagcttgcagaagccgccgtacttggatttgatctggtcgatggcgtagtagacgtagtc
ctcaaggatgttgtcggtgtatgccgctgtagcgtactgtg
>GQ339874	Archaea;Euryarchaeota;Thermoplasmata;Thermoplasmatales;Methananomassiliicoccales;Methanomasiliicoccaceae;Intestinal_Cluster
ggtggtgtcggattcacacagtatgctacagcagcatacaccgacaacatccttgaggac
tacgtctactacgccatcgaccagatcaaatccaagtacggcggcttctgcaagctcgac
cccaagaacatggatgaagtcatgaaactcggtgacgacatcaactcctacgctctcgag
atgtacgagagataccccgccgtcatggagacccacttcggaggatcccagagggctacc
gtcgcagcagcttccaccggaatcgctggtgcaatggcaaccggagttgcagacgttgga
ctgaactgctggtacctctccatgctccagcacaaagagaggactggaaggctcggattc
tacggattcgacctccaggaccagtgtggatccgctaactccttcgcatacaggtccgat
gagggtctgcccatggaggtccgtggacccaactacccaaactacgcaatg
>DQ192266	Archaea;Euryarchaeota;Thermoplasmata;Thermoplasmatales;Methananomassiliicoccales;Methanomasiliicoccaceae;Intestinal_Cluster
ggtggtgtcggattcacacaatatgctacagcagcatacaccgacaacatccttgaggat
tacacatactatgcaatcgacacaatcaaggacaggtacggcggtctctgcaagctgaac
cccgagaggttcgatgacctcatcaaactcggtgatgacatcaacgcatacgcactcgag
tcctacgagaagtaccctgcagcaatggaggcacacttcggtggatcacagagggcaacc
gttgcagcagctgcaagcggtatcgcgggatcaatggcaactggagtcgcagactgcggt
cttaacctctggtacctctcaatgctccagcacaaggagaggaccggaaggctcggattc
tacggatacgaccttcaggaccagtgtggttcagccaactcattcgcatacaggtcagac
gagggtctccccatggagctcagaggacctaactacccaaactacgcaatgaa
>EF628081	Archaea;Euryarchaeota;Thermoplasmata;Thermoplasmatales;Methananomassiliicoccales;Methanomasiliicoccaceae;Intestinal_Cluster
ggtggtgtcggattcacacagtatgctacagccgcatacaccgataacatccttgaagat
tacacatactatgcaatcgacacaatcaaggacaggttcggcggcctttgcaaactgaac
cccgagaaattcgatgacctcatcaagctcggtgacgacatcaacgcatacgcactcgag
tcctacgagaagttccctgcagcaatggagtcgcacttcggtggatcacagagggcaacc
gtcgcagcagcggcaaccggtatcgccggatcaatggcaaccggagtcgcagactgcggt
gtcaacctctggtacctctcgatgctccagcacaaggagaggaccggaaggctcggattc
tacggttacgacctgcaggatcagtgtggatcggccaactcgttcgcatacaggtccgat
gagggtctgcccatggaactcaggggtccgaactaccctaactacgcaat
>EF628092	Archaea;Euryarchaeota;Thermoplasmata;Thermoplasmatales;Methananomassiliicoccales;Methanomasiliicoccaceae;Intestinal_Cluster
ggattttattgcgtagttagggtagttcggacccctcaattccatgggcagaccctcatc
ggacctgtatgcgaatgagttggctgaaccacactgatcctgaaggtcgtatccgtagaa
tccgagccttcctgtcctctccttgtgctggagcattgagaggtaccagaggttgagacc
gcagtctgcgacaccggtagccattgaacctgcgataccggttgctgctgctgcaactgt
tgccctctgtgatccaccgaagtgtgcctccatgattgcggggtacttctcgtaggactc
gagtgcgtatgagttgatgtcatctccgagctggatcagcttgtcgaagtcttcggggtt
gagttttccgaagccaccgaacttgtccttgatgtagtcgattgcatagtatgtgtaatc
ctcaagaatgtcgccagtgtatgctgctgtagcatattgtgtgaatccga
>FJ752565	Archaea;Euryarchaeota;Thermoplasmata;Thermoplasmatales;Methananomassiliicoccales;Methanomasiliicoccaceae;Intestinal_Cluster
gtagttcggacccctcaattccatgggcagaccctcatcggacctgtatgcgaatgagtt
ggctgaaccacactgatcctgaaggtcgtatccgtagaatccgagccttcctgtcctctc
cttgtgctggagcattgagaggtaccagaggttgagaccgcagtctgcgacaccggtagc
cattgaacctgcgataccggttgctgctgctgcaactgttgccctctgtgatccaccgaa
gtgtgcctccatgattgcggggtacttctcgtaggactcgagtgcgtatgagttgatgtc
atctccgagctggatcagcttgtcgaagtcttcggggttgagttttccgaagccaccgaa
cttgtccttgatgtagtcgattgcatagtatgtgtaatcctcaaggatgttgtcagtgta
tgctgctgatgcgtactgtgtgaat
>EF628123	Archaea;Euryarchaeota;Thermoplasmata;Thermoplasmatales;Methananomassiliicoccales;Methanomasiliicoccaceae;Intestinal_Cluster
ggtggtgtcggattcacacagtatgctacagcggcatacacggataacatccttgaggac
tacacctactacgctatagactacatcaaagacaagtacggcggcttctgcaagcttgac
ccgaacaactacgatgagatgatgaagctcggtgacaacgtcaactcatatgcccttgag
acatacgagaagtacccggctgcgatggagacacacttcggtggttctcagagagcaacc
gttgccgctgcttcgaccggtatcgccggttcaatggcaactggtgttgctgactgtggt
ctcaacctttggtacctgtctatgcttcagcacaaggagagggccggaagactcggattc
tacggatacgatcttcaggaccagtgcggttccgcgaactcattcgcatacagatctgat
gagggtctgcccatggagctcagaggacctaactatcctaactacgcaat
>JX266115	Archaea;Euryarchaeota;Thermoplasmata;Thermoplasmatales;Methananomassiliicoccales;Methanomasiliicoccaceae;Intestinal_Cluster
acatacacggacaacatccttgaggattacgtctatcacgcgatagacatgatcaaggac
aagtacggcggattctgcaaggcggacccggcgaagctcgacgacctcctgaaattcgat
gacgaagtgaacgcatacgcgctgtcgatgtacgagaagtacccggcggtcatggaagca
cacttcggcggttcccagagagcaacagttgcggcggcgacgaccggtatcgcaggtgcg
atggccacaggtatcgccgactgcggtgtgaacctttggtacctttcgatgctgcagcac
aaagagagagcgggcaggttaggattctacggatacgacctgcaggaccagtgcggttcc
gcgaactccttggcatacaggtcagacgaaggtctcccgatggagctcagaggtccg
>JX266120	Archaea;Euryarchaeota;Thermoplasmata;Thermoplasmatales;Methananomassiliicoccales;Methanomasiliicoccaceae;Intestinal_Cluster
gcatacaccgacaacatccttgaggattacgtttatcacgcgatagacatgatcaaggac
aagtacggcggattctgcaaggccgacccggcgaagttcgacgacctcctgaaattcggt
gacgaggtcaacgcgtacgcactgagcatgtatgaggagttcccggccgtcatggagtca
cacttcggcggttcgcagagagcgacggttgcagcggcaacgaccggtatcgccggtgcc
atggcaacgggtatcgcggactgcggggtcaacctgtggtacctctcgatgttacagcac
aaagagagggcaggaaggctcggattctacggatacgacctgcaggaccagtgcggttca
gcgaactcactggcatacaggtcggacgagggtctgccgatggagctcagaggtccg
>JX266130	Archaea;Euryarchaeota;Thermoplasmata;Thermoplasmatales;Methananomassiliicoccales;Methanomasiliicoccaceae;Intestinal_Cluster
gcatacacggacaacatccttgaggactacgtctatcacgcgatagacatagtgaaggac
aagtacggcggcttctgcaagctggacccgaccaagttcgacgaactcatgaaactcggc
gacgaagttaacgcatacgcgttgagcatgtacgagaaatacccggcggtcatggaatcc
cactttggcgggtcacagagagcgaccgtcgctgccgcaacaacaggcatcgccggcgct
atggcaaccggtgtcgctgactgcggtgtgaacctctggtacctgtcgatgctgcagcac
aaagaaagggccggcagactcggattctacggatacgacctgcaggaccagtgcagttcc
gctaactcgctcgcatacagatctgacgaaggtctgccgatggagctcagaggtccg
>JX266135	Archaea;Euryarchaeota;Thermoplasmata;Thermoplasmatales;Methananomassiliicoccales;Methanomasiliicoccaceae;Intestinal_Cluster
gcatacaccgacaacatccttgaggactacacgtactacgcgatagacctcgtgaaggac
aagtacggcggattctgcaaagtggacccgaacgacttcgacaaactcatgaaattgggt
gacgaagtcaactcctacgctttggagatgtacgagagatacccggcagtcatggaatcc
cacttcggtggatcccagagagcgaccgtcgccgcggcaaccaccggaatggctggtgca
atggcaaccggtatcgcagactgcggtgtgaacctctggtacctgtcgatgctgcagcac
aaggagagaacgggacgtctcggattctacggatacgatctgcaggatcagtgcggttcc
gcgaactcgcttgcgtacaggtctgacgaaggtctccccatggagatcagaggtccg
>JX266140	Archaea;Euryarchaeota;Thermoplasmata;Thermoplasmatales;Methananomassiliicoccales;Methanomasiliicoccaceae;Intestinal_Cluster
gcatacaccgacaacatccttgaggactacacgtactacgcgatagacctcgtgaaggac
aagtacggcggattctgcaaagtggacccgaacgacttcgacaaactcatgaaattgggt
gacgaggtcaactcctacgctttggagatgtacgagagatacccggcagtcatggaatcc
cacttcggtggatcccagagagcgaccgtcgccgcggcaaccaccggaatggctggtgca
atggcaaccggtatcgcagactgcggtgtgaacctctggtacctgtcgatgctgcagcac
aaggagagaacgggacgtctcggattctacggatacgatctgcaggatcagtgcggttcc
gcgaactcgcttgcgtacaggtctgacgaaggtctccccatggagatcagaggtccg
>JX266145	Archaea;Euryarchaeota;Thermoplasmata;Thermoplasmatales;Methananomassiliicoccales;Methanomasiliicoccaceae;Intestinal_Cluster
acgtacaccgacaacatccttgaggattacgtgtactacgcgatagacctcgtgaaggac
aagtacggcggcttctgcaagatggacccgaagaacatcgacaagctcatacagctcggt
gacgaggtcaactcgtacgcgctcgagatgtacgagagatacccggcagtcatggaatcc
cacttcggtggatcccagagagcgaccgtcgcagcggcaaccaccggtatggcgggcgcc
atggcgaccggtgtcgcggactgcggtgtgaacctctggtacctgtcgatgctgcagcac
aaggagcgcacgggcagactcggattctacggatacgacctgcaggaccagtgcggttcc
gcgaactcgcttgcatacaggtccgacgaaggtctcccgatggagatcagaggtccg
>AF268655	Archaea;Euryarchaeota;Thermoplasmata;Thermoplasmatales;Methananomassiliicoccales;Methanomasiliicoccaceae;unknown
gagtcggtttcacacagtatgcaacccgctgcatacaccgacaacatcctggaggactat
gtctactacgccatcgataccataaaggacaagtatggcggcttctgcaagcttgacccg
aacaactacgacaagctgatggagctcggagacaacgtcaacacgtacgccctcgagatg
tatgagaaataccccgccgccatggaggcccacttcggtggatcccagaggtcgactgtc
gcagccgcggcatccggtatcgccggatccatggccaccggtaacgccgactgcggtgtc
aacatgtggtatctctccatgctgcagcacaaggagaggaccggaaggctcggattctac
ggattcgacttgcaggaccagtgcggttccgctaactcgttctcctacaggtccgacgaa
ggtctccccatggagctg
>HQ269222	Archaea;Euryarchaeota;Thermoplasmata;Thermoplasmatales;Methananomassiliicoccales;Methanomasiliicoccaceae;unknown
acgctactgcggcctacaccgacgacatcctggaggactacacctactgggcccttgacc
tgatcaagaccaagtacggtgggctctgcaagagcaagccctccatggaactgatggaca
agctcggaactgaggtcaactcctatgcgctggaaatgtatgagaggtacccggccgcga
tggaagcccacttcggtggctcccagcgtgcgaccgttgccgccgctgccactggtatcg
cttgcgcgatggccactggtaacgccgacttcggtgtcaacggctggtatctgtctatgg
tgcagcacaaggaaaggcacggccgcctaggcttctacgggtacgacctgcaggaccaat
gcggtgcatcgaactcgttctcctacaggagcgacgagggcctggccttcgaactgaggg
gcccgaa
>DQ260480	Archaea;Euryarchaeota;Thermoplasmata;Thermoplasmatales;Methananomassiliicoccales;Methanomasiliicoccaceae;unknown
tcacacagtacgctacagccgcctacaccgacaacatcctcgaggactacacctactggg
cccttgacctcgtcaagtccaagtacggcgggctgtgcaagagcaagccctccatggacc
tgatggagaagctaggctctgaggtcaacacctacgccctcgagatgtacgagaagtacc
ccgccgccatggaaacccacttcggtggatcccagcgtgcgaccgtcgctgctgctgcca
ccggtatcgcttgcgcgatggccactggtaacgctgacttcggtgtcaacggctggtacc
tctccatgctccagcacaaggaaaggcacggacgtctcggcttctatgggtacgacctgc
aggaccagtgcggttcttgcaactctctgtcctacaggagcgacgaaggcctgcccttcg
agctgaggggcccgaactatcctaactac
>EF628013	Archaea;Euryarchaeota;Thermoplasmata;Thermoplasmatales;Methananomassiliicoccales;Methanomasiliicoccaceae;unknown
ggtggtgtcggattcacacaatatgcaacagccgcctacaccgataacatcctcgaagac
tacgtttactgggccgttgacttaatcaaatcccagtacggcggtctctgcaacagcaag
ccatctatggacctgttggagaaactcggtactgaagtcaacacctacgctctcgaaatg
tacgagaaatacccagctgctatggaatctcacttcggtggatcccagcgtgcaaccgtt
gccgctgcttcaactggtatcgcttgtgcaatggctactggaaacgccgacttcggtgtc
aacggatggtacctctccatgctccagcataaagagaggcacggacgtctcggattctat
ggatacgacttacaggaccagtgcggttccgccaactccttctcatacagaagcgacgag
ggtcttccattcgaactcagaggtcccaactatccaaactacgcaat
>EF369488	Archaea;Euryarchaeota;Thermoplasmata;Thermoplasmatales;Methananomassiliicoccales;Methanomasiliicoccaceae;unknown
atagttgggtcctctgagttcgaatggcagaccttcgtcgcttctgtaggagaatgagtt
agcagaaccgcactgatcctgtaagtcgtatccatagaatccgagacgtccgtgcctttc
tttatgctggagcatagagaggtaccatccgtttacaccgaagtcggcgtttccggttgc
cattgcacaagcgataccggttgaagcggctgcaactgtagcacgctgggatccaccgaa
gtgagattccatagctgcaggatatttctcatacatctcaagagcgtatgtgttaacctc
agtaccgagtttctctaagagatccattgaaggtttgctcttgcagagaccgccgtactg
ggatttgattaagtcaacagcccagtagacatagtcttcaaggatgttatctgtgtatgc
tgcagtagcgtactgtgtgaat
>AM921681	Archaea;Euryarchaeota;Thermoplasmata;Thermoplasmatales;Methananomassiliicoccales;Methanomasiliicoccaceae;unknown
aatgagttagcagaaccgcactgatcctgtaagtcgtatccatagaatccgagacgtccg
tgcctttctttatgctggagcatagagaggtaccatccgtttacaccgaagtcggcgttt
ccggttgccattgcacaagcgataccggttgaagcggctgcaactgtagcacgctgggat
ccaccgaagtgagattccatagctgcaggatatttctcatacatctcaagagcgtatgtg
ttaacctcagtaccgagtttctctaagagatccattgaaggtttgctcttgcagagaccg
ccgtactgggatttgattaagtcaacagcccagtagacatagtcttcaaggatgttatct
gtgtatgctgcagtagcgtactgtgtgaatccgacaccaccagacatgtatgatccaagg
taaaactgatcgaagatgattgcaccgagagctacagtttcaagagctgctcttgcaggg
tcatctgggtattcccttgtagactgaaccatatcagcgag
>AY459313	Archaea;Euryarchaeota;Thermoplasmata;Thermoplasmatales;Methananomassiliicoccales;Methanomasiliicoccaceae;unknown
ggtggtgtcggattcacacagtacgcaacagcggcatacaccgacaacatccttgaggac
tacacctactgggccgtcgacctgatcaacgacaaatacggcggactatgcaaggtgaag
cccaccctagagaacatcgagaagctcggtaccgaggtcaactcctacgccctcgagatg
tacgagcgctacccggccgcgatggaggcccacttcggtggatcccagcgcgccacggtc
gccgctgccgccactggcatcgcctgcgcgcttggcacagctgacgccaactgcggcatc
agtggatggtatctctcgatgctccagcacaaggagaggctcggccgcctcggcttctat
ggatacgacctgcaggaccagtgcggctcctgcaacacgttctcctacagaagcgacgag
ggtctgccccacgagctccgtggcccgaactacccaaactacgcaatgaa
>EU980441	Archaea;Euryarchaeota;Thermoplasmata;Thermoplasmatales;Methananomassiliicoccales;Methanomasiliicoccaceae;unknown
ggtggtgtagggttcacacaatactcgactgcggcatacaccgacaacatcctggaggac
tacacctactgggccgttgacctgatcaacgagaagtacggtggcctctgcaagttgaag
ccgaccctcgaaaacatcgagaagctcggaactgaggtcaactcctatgcgttggagatg
tacgagaggtacccggcagcgatggaagctcacttcggtggttcccaacgtgcaaccgta
gccgctgccgccactggtatcgcatgcgcgatggccactggaaacgcggactgcggtatc
aacggctggtatctgtccatgctgcagcacaaggagaggctcggtcgcctaggcttctat
ggatacgacttgcaggaccagtgcggttcggccaactcgttctcctatagaagcgacgag
ggattgccccatgagctgcgtggcccgaactatcctaactacgcgatgaacg
>GQ390099	Archaea;Euryarchaeota;Thermoplasmata;Thermoplasmatales;Methananomassiliicoccales;Methanomasiliicoccaceae;unknown
gttcactcagtatgccacagcggcatacaccaacaacatcctagaggactacacctactg
ggccgtcgacttgattaaggacaagtacggcggactctgcaagatgaagccctccatgga
caacctggagaagctcggaactgaggtcaactcctacgctctggagatgtacgagaggta
cccggccgcgatggaagcccacttcggtgggtcccagcgtgcgaccgtggcggctgccgc
caccggtatcgcttgcgcgatggctaccgccaacgcgaactgcggtgtcaacggctggta
tctgtccatgctgcagcacaaggagaggctaggccgcctcggcttctatggatacgactt
gcaggaccagtgcggttcctccaactcgttctcctacagaagcgacgagggtctgcctca
cgagctgcgtggcccgaactac
>AB244700	Archaea;Euryarchaeota;Methanomicrobia;Methanobacteriales;Methanobacteriaceae;Methanobrevibacter;uncultured_archaeon
gccatgcagataggaatgtcaatgatttctgcatacaaccaatgtgctggtgaaggagct
actggtgacttcgcatacgcatccaaacacgcagaagttattcacatgggtacttactta
cctgtaagaagagcaagagcagaaaacgaacttggtggagttccattcggattcatggca
gatatctgtcaaggttccagagcttacccagatgaccctgtaagatccactttagaagta
gtagctttaggtgctgctttatacgaccaaatctggttaggttcttacatgtctggtggt
gtaggatttactcaatatgctaccgcagcatacaccgataacgtattagacgacttcacc
tactatggtaaagactatgtcgaagacacttacggtggattaactgaagcacctaacaac
atagacactgtcttagatgtaggtactgaagtagcattctacgcattagaacaatatgaa
gaatacccagctttactcgaaactcacttcggtggatctcaaagagcttccgttatttct
gcagctgcaggttgttccactgcatttgctactggtaatgcacaaactggtttaagcgca
tggtacttatccatgtacttacacaaagaacaacactccagattaggattctacggtttc
gatttacaagatcaatgtggtgcagctaacgtattctccatcagaaacgatgaaggatta
ccactcgaaatgagaggaccaaactaccctaactacgccatga
>AB353229	Archaea;Euryarchaeota;Methanococci;Methanococcales;Methanococcaceae;Methanothermococcus;Methanothermococcus_okinawensis
atgtcattcattacagcatacaaactctgtgcaggagaagctgcaattgctgatttctca
tatgctgcaaaacacgctgatgttattggaatgggtactgcacttccagcaagaaggtca
agaggagcaaacgagccaggaggtattccatttggggtattggcagatgtagtgcaaaca
acaagagtaagtgatgacccagtagaacagtcattagaagtagttgcaatgggctgtatg
ttatacgaccagatatggctcggttcatacatgtcaggaggagtaggattcacacaatat
gcaagtgcaacatacactgatgacatcttggatgatttctcatactatggatatgactat
gtagagaaaaaatacggaataaatggtacaaaaccaacaatggatgttgtagaggatatt
gcaacagaagttacactctatggattagaacagtatgatgagttcccagcattattggaa
gaccactttggaggttctcaaagagctggtgttgtagcagctgcatctggtatctcagta
tgtatggcaacaggaaactcaaatgctggggttaatggatggtatttaagccagatatta
cacaaagaataccacagcagattaggattctatggatacgacttgcaagaccagtgtggt
gcttcaaactcactttcaattagaaacgatgaatcatcaccattagaattgagaggtc
>AB479391	Archaea;Euryarchaeota;Methanomicrobia;Methanomicrobiales;Methanoregulaceae;Methanoregula;Methanoregula_formicicum
cttcatcggcgcatataagatgtgcgctggtgaggcagcagtcgctgatctcgcattcgc
cgcaaagcacgccggtgtcatccagatggcagacatcctgcccgcacgccgtgcacgtgg
cccgaacgagcccggtggcatcaagttcggccacttcgccgacatgatccagtccgaccg
caagtaccccaacgaccccgtcagggcatccctcgaagtagtcgctggtggctgcatgct
cttcgaccagatctggctcggcagctacatgtccggcggtgtcgggttcactcagtatgc
aaccgctgcatacaccgacaacatccttgacgacttcaccagctacggtgtcgactacgt
caagaagaagcacggcgctctcggcaaggtcaaggcaacccaggacgttgtcaacgacat
cgcttccgaggtcaccctctacggtatggagcagtacgaggagttcccgaccacgctcga
gtcccacttcggcggctcccagcgtgcaaccgtcctcgccgcagcatctggtgtctcaac
ggcactcgccacggcaaactccaacgctggtctgaacggctggtacatgtccatgctcat
gcacaaggaagcatggtcacgtctcggcttcttcggctacgacctgcaggaccagtgcgg
ttccgcaaactcaatgtccgtccggcccgacgagggtctgctcggcgagctccgtggacc
ga
>AB496719	Archaea;Euryarchaeota;Methanomicrobia;Methanomicrobiales;Methanoregulaceae;Methanolinea;Methanolinea_mesophila
atcggtgcataccgcatgtgcgccggcgaggccgcagtggccgacctggcattcgcggca
aagcacgccggtgttatccagatgggtgacatcctgcccgcacgtcgtgcccgtggcccg
aacgagcccggtggcatcaagttcggtcactttgccgacatggtccaggccgacaggaag
tacccgaacgaccccgccagggcaaccctcgaggtcgtaggcgcaggtgccatgctcttt
gaccagatctggctcggctcctacatgtccggtggtgtcgggttcacccagtatgcaacc
gccgcatacaccgacaacatccttgatgactacacctactacggtatggactacatcaag
agcaagtacaaagtcaactggcagagcccgagcgagaaggacaaggtcaaggcgacccag
gacgttgtcaacgacatcgcgaccgaggtcaacctctacggtatggagcagtacgaacag
taccccaccgccctggaagaccacttcggtggttcccagcgtgcatccgtgctcgcagcg
gcatccggtatctcctgttcgattgcaaccggcaactccaacgccggtctgaacggctgg
tacctgtccatgctcatgcacaaggaaggatggtcacgtctcggcttcttcggctacgac
ctgcaggaccagtgcggttccaccaactcgctctccgtccggcccgacgagggtgcagtc
ggagaactccgtggacccaactacccc
>AB542748	Archaea;Euryarchaeota;Methanobacteria;Methanobacteriales;Methanobacteriaceae;Methanobacterium;Methanobacterium_congolense
tgcaatgcagcagttctgggacgatataaggagaactgttatcgtcggattaggaacagc
tcacggtgttatagaaaaaaggttaggtaaagaagttagccctgaaacaatcacaaacta
cctggaaactgtcaaccactcaatgcctggtgcagcagttgttcaggaacacatggtgga
aacccaccctgcacttgttgcagacagttacgtgaaaatattcacaggtaacgacgaaat
agcagacgaaatagactctgcattcgttatagacatcaacaaaatgttcccagatgaaca
ggcagaagttcttaaagctgaagttggcgacggtatctggcaggctgtcaggatcccaac
aatagtttcaaggacctgtgatggaggtacaacctccaggtggtctgctatgcagatcgg
tatgtccatgatctctgcttacaaacagtgtgcaggagaagccgcaaccggtgacttcgc
atttgctgcaaaacacgcagaagttatacacatgggtacagctctaccacagaggagggc
aagaggagaaaacgaacctggtggaattccattcggttacctggctgacatctgtcagtc
ctcaaggaaatacatggatgacccagtaagggtaactctggacgttgttgcctctggtgc
agtgttatacgaccagatctggttaggttcatacatgtccggtggtgtcggattcacaca
gtatgcaacagctgcttacactgacaacatccttgacgacttctgttactacggtaaaga
gtacgtcgaagacaagttcggtggactatgtgaagctccaaacaacatggacacagtact
ggacgtaggttctgaagtaaccttctacggacttgaacagtacgaagaatacccagcact
tctcgaaacccagttcggtggatcacagagggcagcagttgcagcagcagctgctggatg
ttccacaggtttcgcaactggtaacgctcagactggtttaagcgcatggtacttatccat
gtacttacacaaagaacagcacgcacgtcttggtttctacggatacgaccttcaggatca
gtgtggtgcatccaacgtattctccatcagaggagacgaaggattaccacttgaacttag
gggaccaa
>AB542749	Archaea;Euryarchaeota;Methanobacteria;Methanobacteriales;Methanobacteriaceae;Methanobacterium;Methanobacterium_espanolae
gttctgggatgacataagaagaacygttattgtgggtttgaacacagcacacaacgttat
tgaaaaaagattaggtaaagaagttactcctgagacaattactacttacctagaaactgt
aaaccacgctatgcctggtgcagcagttgttcaagaacacatggtggaaacaaacccatc
attagtgtacgacagttacgtgaaaatcttcactggtaacgacgaaatagcagacgaaat
tgaccctgcatttgttataaacatcaacaaaatgttccctgaagaacaagctgaagtttt
aaragctgaagtaggggacgcaatgtggcaggttgtaagaataccaactatagtctcaag
gacttgtgatggtggtacaacttcaagatggtctgctatgcaaattggtatgtctatgat
ttctgcatacaaacaagcagcaggggaagccgcaactggtgacttcgcatacgctgcaaa
acacgcagaagttgtacacatgggttcatacctccctgtaagaagagcaagaggggaaaa
tgaacctggtggaattgcattcggtttcttagctgacatatgtcagtcttcaagagtaaa
catggatgacccagtacgggtaacccttgatgttgttgcatctggtgcaatgctttacga
ccaaatctggcttggttcatacatgtcaggtggtgtaggattcactcagtacggtacagc
agcatacactgataatattcttgatgacttcacatatttcggtagagaatatgtagaaga
caaatatggacttaccgaagcgccaaatactatggaaacagtccttgatgtagcttcaga
agttgcattctatggattggaacagtatgaagaatatccagcacttcttgaagatcagtt
cggtggatcacagagagcrgcagttactgctgcagctgcaggttgttcaactgcatttgc
aactggaaatgcacgaactggtttaagtggatggtacttatccatgtacttacacaaaga
acagcattccagactcggattctacggatacgaccttcaggatcagtgtggtgctgcaaa
cacatttgctatccgtggagacgarggattrcctcttgaagcaagaggrgcaa
>AB542754	Archaea;Euryarchaeota;Methanobacteria;Methanobacteriales;Methanobacteriaceae;Methanobacterium;Methanobacterium_subterraneum
tgccatgcaacagttctgggatgatatccgaagaactgttattgtgggcttaaacacagc
acacaatgttatagaaaaaagattaggtaaagaagttaccccagaaaccattacccacta
cctggaaactgtaaaccacgctatgcctggtgctgcagttgttcaggagcacatggtgga
aacccaccctctactaactgccgacagttacgtaaaagtgttcactggaaatgatgaaat
cgctgatgaaattgaccagagatacgtccttaacatcaacgaagagttcccagaagaaca
agctaacgtcttgaaagcagaagtaggggatggaatgtggactgtggtacgcataccaac
cattgtatcccgaacctgtgacggtggtaccacctcacgatggtctgcaatgcaagtggg
tatgtcaatgatttctgcctacaaacaggctgctggtgaagccgctaccggtgacttcgc
atacgcagctaaacacgcagaagttatccacatgggtacttacttacctgtaagaagagc
tagaggggaaaacgaacctggaggaatagccttcggtttcctggctgatatctgtcagtc
ctctcgaaagtactgggaagaccctgtccgggtaactctggacgttgtggcttcaggggc
catgttatacgaccagatctggctaggttcatacatgtctggtggtgttggattcaccca
atacgcaaccgcagcatacactgacaacatccttgacgacttcacctactatggtaaaga
atacgttgaggacaaatacggtggagtatgcgaagcaccaaacactatggaaacagtgct
ggacgtagcatcagaagttaccttctacggtcttgaacagtacgaagaattcccagcact
cttagaagatcagttcggtggttcacagcgagctgctgtagttgctgcagcatctggttg
ttccacaggattcgcaactggaaacggtcaaactggtttaagcgcatggtacttatctat
gtacttgcacaaagaacagcacagtcgacttggtttctatggttacgacctgcaggacca
gtgtggtgcatccaacgtattctccatccgtggagacgaaggattaccactggaactacg
tggagcta
>AB542753	Archaea;Euryarchaeota;Methanobacteria;Methanobacteriales;Methanobacteriaceae;Methanobacterium;Methanobacterium_palustre
gttctgggatgatattcgaagaactgttgttgtgggattaaacacagcacacactgttat
agaaaaaaggttaggtaaagaagtaacccctgaaaccataacccactacctggaaactgt
aaaccacgctatgcctggtgcagcagttgtccaagaacacatggtggaaacccaccctct
actaactgccgacagttacgttaaagtgttcactggtaatgatgaaattgctgatgaaat
tgaccagagatacgtccttaacatcaacaaagagttcccagaacaccaagctgatgtctt
aaaagcagaagtaggggacggaatgtggactattgtacggataccaaccattgtatcccg
tacctgtgatggtggtaccacctcacgatggtctgcaatgcaagtgggtatgtcaatgat
ttctgcatacaaacaagctgcaggagaagccgctaccggtgacttcgcatacgcagctaa
acacgcagaagttatacacatgggtacttacctacctgtaagaagagctcgaggggaaaa
cgaacctggaggaatcgccttcggttacttagcagacatctgtcagtcctcacgtgttaa
ctgggaagaccctgtacgggttaccctggacgtggtggcttccggagctatgctatacga
ccagatttggctaggttcctacatgtccggtggtgtcggattcactcagtacgctaccgc
agcatacactgatgatattctagatgactttacctacttcggtaaagaatatgtggaaga
taaatacggaatgtgcgaagcacctaacaacatggacacagtccttgatgtagcttccga
agtaaccttctacgctctagaacagttcgaagactacccagcattactggaaaccatctt
tggtggatctcagagagcatccattgttgcagcagcagcaggatgttcaactgcattcgc
cactgctaatgctcagaccggtctaagtggatggtatttatccatgtacttacacaaaga
acagcacagcagacttggtttctatggttacgacttgcaggaccagygtggtgcatccaa
cgtgttctcaatcaggaacgacgaaggattaccaactgaactgagaggagctaa
>AB542755	Archaea;Euryarchaeota;Methanobacteria;Methanobacteriales;Methanobacteriaceae;Methanobacterium;Methanobacterium_uliginosum
gttctgggatgacataagaagaactgttattgtgggtttgaacacagcacacaacgttat
tgaaaaaagattaggtaaagaagttactcctgagacaattaccacttacctagaaactgt
aaaccacgctatgcctggtgcagcagttgttcaagaacacatggtggaaacaaacccttc
attagtatacgacagttacgtgaaaatcttcactggtaacgacgaaatagcagacgaaat
tgaccctgcatttgttataaacatcaacaaaatgttccctgaagaacaagctgaagtttt
aaaagctgaagtaggggacgctatgtggcaggttgtaagaataccaactatagtctcaag
gacttgtgatggtggtacaacttcaagatggtctgctatgcaaattggtatgtctatgat
ttctgcatacaaacaagcagcaggggaagccgcaactggtgacttcgcatacgctgcaaa
acacgcagaagttgtacacatgggttcatatctccctgtaagaagagcaagaggggaaaa
cgaacctggtggaattgccttcgrtttcttagctgacatatgtcagtcttcaagaataaa
catggatgacccagtacgggtaacccttgatgttgttgcatctggtgcaatgctttacga
ccaaatctggcttggctcatacatgtcaggtggtgtaggattcactcagtacgctacagc
agcatacactgataatattcttgacgacttcacatatttcggtaaagaatatgtagaaga
caaatatggaattaccgaagcaccaaatactatggaaacagtccttgatgtagcttcaga
agttacattttatggattagaacaatacgaagaatatccagcacttcttgaagatcagtt
cggaggatcacagagagcagcagttactgctgcagctgcaggttgttcaactgcatttgc
aactggaaatgcacaaactggtttaagtggatggtacttatccatgtacttacacaaaga
acagcattccagactcggattctacggatacgaccttcaggatcagtgtggtgctgcaaa
cacatttgctatccgtggagacgaaggattacctcttgaagcaagaggagcaaa
>AB542756	Archaea;Euryarchaeota;Methanobacteria;Methanobacteriales;Methanobacteriaceae;Methanobacterium;Methanobacterium_bryantii
agctatccagcagcttttagatgatatcaaaaggactgttattgtaggtatggataccgg
tcacgcagttctcgaaaaacgtttaggtgttgaagttactccagaaacaatcaatgaata
catggaaacaatcaaccacgcactccctggtggagctgttgtacaggaacacatggtaga
agtaaaccctggtcttgtaggcgattgttacgctaaaatattcactggagacgacaacct
cgctgatgagctcgacaaaagagtactcatagacataaacaaagagttcccagaagaaca
ggctgaaatgctcaaaaaatacgtaggaaagaaaacataccaggtcagcagagtccctac
agcagtagttagatcatgtgacggtggtaccgtatcaagatggtctgcaatgcagatcgg
tatgagtttcatctcagcatacaaactctgtgcaggagaagcagcaattgctgatttctc
atacgcagctaaacacgctgacgttatcggaatgggtgctatcttaccatcaagaagagc
aagaggaccaaacgaacctggtggaattcagttcggagttttagctgatatgatccagac
ctccagagtatctgaagaccctgcaaaagtaagtcttgaagttatagctgctggtgcagc
aatatacgatcagatctggctcggatcttacatgtctggtggtgttggattcactcagta
tgctaccgcagcatacactgacgatatactcgacgacttcttatactacggtaaagaata
cgtagaagataaatttggtttatgccaggctaaagcagatatggatgttgttaaagacat
aacaactgaagtaactctctacggaatggaacagtacgaaattccaacactcttagaaag
ccactttggtggatctcagagagcagcagtcgctgcagcagctgcaggttgttcaaccgc
atttgcaactggaaactccaacgctggaattaacggatggtacttaagccagatattaca
caaagaagtacacagcagactcggattctacggatacgaccttcaggatcagtgtggagc
ttctaactccctatcagtaagaagcgacgaaggtttaatccacgaactcagaggaccta
>AB542757	Archaea;Euryarchaeota;Methanobacteria;Methanobacteriales;Methanobacteriaceae;Methanobacterium;Methanobacterium_espanolae
agctatccagcagcttttagatgatatcaaaaggactgttattgtaggtatggataccgg
tcacgcagttctcgaaaaacgtttaggtgttgaagttactccagaaacaatcaatgaata
catggaaacaatcaaccacgcactccctggtggagctgttgtacaggaacacatggtaga
agtaaaccctggtcttgtaggcgattgttacgctaaaatattcactggagacgacaacct
cgctgatgagctcgacaaaagagtactcatagacataaacaaagagttcccagaagaaca
ggctgaaatgctcaaaaaatacgtaggaaagaaaacataccaggtcagcagagtccctac
agcagtagttagatcatgtgacggtggtaccgtatcaagatggtctgcaatgcagatcgg
tatgagtttcatctcagcatacaaactctgtgcaggagaagcagcaattgctgatttctc
atacgcagctaaacacgctgacgttatcggaatgggtgctatcttaccatcaagaagagc
aagaggaccaaacgaacctggtggaattcagttcggagttttagctgatatgatccagac
ctccagagtatctgaagaccctgcaaaagtaagtcttgaagttatagctgctggtgcagc
aatatacgatcagatctggctcggatcttacatgtctggtggtgttggattcactcagta
tgctaccgcagcatacactgacgatatactcgacgacttcttatactacggtaaagaata
cgtagaagataaatttggtttatgccaggctaaagcagatatggatgttgttaaagacat
aacaactgaagtaactctctacggaatggaacagtacgaaattccaacactcttagaaag
ccactttggtggatctcagagagcagcagtcgctgcagcagctgcaggttgttcaaccgc
atttgcaactggaaactccaacgctggaattaacggatggtacttaagccagatattaca
caaagaagtacacagcagactcggattctacggatacgaccttcaagatcagtgtggagc
ttctaactccctatcagtaagaagcgacgaaggtttaatccacgaactcagaggaccta
>AB542761	Archaea;Euryarchaeota;Methanobacteria;Methanobacteriales;Methanobacteriaceae;Methanobacterium;Methanobacterium_uliginosum
agctatccagcagcttttagatgatatcaaaaggactgttattgtaggtatggataccgg
tcacgcagttctcgaaaaacgtttaggtgttgaagttactccagaaacaatcaacgaata
catggaaacaatcaaccacgcactccctggtggagctgttgtacaggaacacatggtaga
agtaaaccctggtcttgtaggcgattgttacgctaaaatattcactggagacgacaacct
cgctgatgagctcgacaaaagagtactcatagacataaacaaagagttcccagaagaaca
ggctgaaatgctcaaaaaatacgtaggaaagaaaacctaccaggtcagcagagtccctac
agcagtagttagatcctgtgacggtggtaccgtatcaagatggtctgctatgcagatagg
tatgagtttcatctcagcatacaaactctgtgcaggagaagcagcaattgctgatttctc
atacgcagctaaacacgctgacgttataggaatgggtgctatcttaccatcaagaagagc
aagaggaccaaacgaacctggtggaattcagttcggagttttagctgatatgatccagac
ctccagaatatctgaagaccctgcaaaagtaagtcttgaagttatagctgctggtgcagc
aatatacgatcagatctggctcggatcttacatgtccggtggtgtcggattcactcaata
tgctaccgcagcatacactgacgatatactcgacgacttcttatactacggtaaagaata
cgtagaagacaaatttggtttatgccaggctaaagcagatatggatgttgttaaagacat
aacaactgaagtaactctctacggaatggaacagtacgaaatcccaacactcttagaaag
ccactttggtggatcccagagagcagcagtcgctgcagcagctgcaggttgttcaaccgc
atttgcaactggaaactccaacgctggaattaacggatggtacttaagccagatattaca
caaagaagtacacagcagactcggattctacggatacgaccttcaagatcagtgtggagc
ttctaactccctatcagtaagaagcgacgaaggtttaatccacgaactcagaggaccta
>AB551869	Archaea;Euryarchaeota;Methanobacteria;Methanobacteriales;Methanobacteriaceae;Methanobacterium;Methanobacterium_kanagiense
tgcgtacactgacaacatcctagacgacttctgttactatggtaaagagtacgcagaaga
caaatttggaggcgtctgtgaagcacctaacaacatggacacagtactggacgtagcatc
cgaagtaacattctacggtcttgaacagtacgaagaattcccagcactacttgaagacca
gttcggtggatcacagagagcagctgtaactgctgcagcatctggttgttccacaggtta
cgctactggtaacgctcagactgctctaagtggatggtacctatcaatgtacctgcacaa
agaacagcacagccgactcggtttctatggttacgacctgcaggaccagtgtggagcatc
caacgtattctcaattagaggagacgaaggattaccactggaactgagaggagct
>AY260445	Archaea;Euryarchaeota;Methanomicrobia;Methanomicrobiales;Methanocorpusculaceae;Methanocorpusculum;Methanocorpusculum_parvum
cttcattgcagcctaccgtatgtgcgccggtgaagcagcagttgctgacctgtcctttgc
agcaaagcacgctggtgtcatcaacatggcccaccacctgccggcccgccgtgcccgcgg
cccgaatgagcccggaggaatgctctttggtaacttctccgatatgatccaggccgaccg
tgtcaacccgaacgacccagcaaaagcttccctggaaaatgtcgcagcaggcgccatgct
cttcgaccagatctggctcggatcctatatgtccggcggtgtcggtttcacccagtatgc
aacagcagcctacacggataacatccttgatgacttcacctactacggaatggactacct
ccacgacaagtacaaggtcgacaccaagaatccgaacgcaaaagacaaagtcaaagcaac
ccaggaagttgtcaacgacatcgcaaccgaagtcaacctttacggtatggagcagtatga
acagttcccgaccatgatggaagaccacttcggcggttcccagcgtgcagccgttcttgc
agcagcctccggtatctccacgtcgattgcaaccggaaactccaacgccggtctcaacgg
ctggtatctgtccatgcttctgcacaaagacggctggtccagacttggtttcttcggcta
cgatctgcaggaccagtgcggttccgcaaactcactctccatcagacctgatgaaggctg
tatcggcgagttccgcggaccaa
>AY289750	Archaea;Euryarchaeota;Methanobacteria;Methanobacteriales;Methanobacteriaceae;Methanobacterium;Methanobacterium_thermaggregans
ggtggtgtaggattcacccagtacgcaacagcagcctacacagacaacatcctcgacgac
ttcacctacttcggtaaggagtatgtggaagacaagtacggactctgtgaggcaccaaac
accatggacacagtcctggacgttgcgagtgaggtcacattctatggacttgaacagtac
gaggaataccctgcactcctcgaggaccagtttggtggatcccagagggcagcagttgtt
gcagctgcagccggatgttccacagccttcgcaacagcaaatgcccagacaggtctcagt
ggatggtacctctcaatgtacctgcacaaggaacagcactcaaggctcggattctatggt
tacgacctccaggaccagtgtggtgcatccaacgtcttctcaataaggggcgacgaggga
ctgccactggagcttcgtgg
>AY289747	Archaea;Euryarchaeota;Methanobacteria;Methanobacteriales;Methanothermaceae;Methanothermus;Methanothermus_sociabilis
ggtggagtaggattcacacaatatgctacagcatcatataccgacaacatacttgatgat
ttcacatactatggtaaagaatacgtagaagacaaatatggtggactaacagaggcacca
catgatttcgacacaatacttgatgtagcaaccgaagttacactttacagtcttgaacaa
tatgaagaatatccaacattaatggaagatcactttggaggttcacaaagagcagcgatt
gctgcagctgcatctggatgttcaacagcctttgcaacaggcaatgctcaagcaggattc
agtggttggtacttatcacaaatactacataaagaagctcatgcaagattaggattctat
ggctatgacttacaagatcaatgtggagctgcaaacacatattcaattagaagtgatgaa
ggattaccagctgaactacgtgg
>AY354031	Archaea;Euryarchaeota;Methanococci;Methanococcales;Methanocaldococcaceae;Methanocaldococcus;Methanocaldococcus_infernus
ggtggtgtcggattcacacagtatgctacagcatcatatactgatgatatcttagatgac
ttctcatactacggatatgattatataaataaaaaatatggtggatgtaattcagttaaa
cctacaatggatgtagttgaggacatagctggagaagttacattatatgctttagagcaa
tatgatacatatccagcattgttagaagatcacttcggaggttcccaaagacgagctgtc
gctgcagcagcgtctggaatttctgtagctttagctaccggaaacagtaacgctggatta
aacggatggtatttaagccaaataatgcataaagaatatcacagcagattaggattctat
ggatacgatttacaagatcaatgtggagctgccaactcattatctttcagaaatgatgaa
ggatctccattagagttaagagggcctaactatccaaactacgcaatg
>AY354032	Archaea;Euryarchaeota;Methanococci;Methanococcales;Methanocaldococcaceae;Methanocaldococcus;Methanocaldococcus_infernus
ggtggtgtaggattcacacaatacgctacagcatcatatactgatgatatcttagatgac
ttctcatactacggatatgattatataaataaaaaatatggtggatgtaattcagttaaa
cctacaatggatgtagttgaggacatagctggagaagttacattatatgctttagagcaa
tatgatacatatccagcattgttagaagatcacttcggaggttcccaaagacgagctgtc
gctgcagcagcgtctggaatttctgtagctttagctaccggaaacagtaacgctggatta
aacggatggtatttaagccaaataatgcataaagaatatcacagcagattaggattctat
ggatacgatttacaagatcaatgtggagctgccaactcattatctttcagaaatgatgaa
ggatctccattagagttaagagggcctaactatccaaactatgcaatg
>AY354033	Archaea;Euryarchaeota;Methanococci;Methanococcales;Methanococcaceae;Methanothermococcus;Methanothermococcus_okinawensis
ggtggtgtcggattcacacaatacgctacagcaacatacactgatgacatcttggatgat
ttctcatactatggatatgactatgtagagaaaaaatacggaataaatggtacaaaacca
acaatggatgttgtagaggatattgcaacagaagttacactctatggattagaacagtat
gatgagttcccagcattattggaagaccactttggaggttctcaaagagctggtgttgta
gcagctgcatctggtatctcagtatgtatggcaacaggaaactcaaatgctggggttaat
ggatggtatttaagccagatattacacaaagaataccacagcagattaggattctatgga
tacgacttgcaagaccagtgtggtgcttcaaactcactttcaattagaaacgatgaatca
tcaccattagaattgagaggtccaaactaccctaactacgcaat
>AY354034	Archaea;Euryarchaeota;Methanococci;Methanococcales;Methanococcaceae;Methanococcus;Methanococcus_aeolicus
ggtggtgtcggattcacacagtatgcaacagcagcatacactgatgacatcttagatgat
ttctgctactatggattagactatgtagagaaaaaattcggtagatgtggaacaaaagct
acaatggatgttgtagaagatattgcaacagaagttacactttattcacttgaacgatat
gatgaatacccaacattattggaagaccactttggaggttcccaaagagcagcagttgca
gcagcagcggctggtgtttcagtatgtatggcaacaggaaactcaaatgcaggagttaat
ggatggtatttgagccaaataatgcataaagaataccacagtaggttaggattctacgga
tacgacttacaagaccagtgtggagcttcaaactcattatctattagaaatgacgaatcc
tcaccattggaattaagaggtccaaactaccctaactacgcaatg
>AY354035	Archaea;Euryarchaeota;Methanococci;Methanococcales;Methanocaldococcaceae;Methanocaldococcus;Methanocaldococcus_infernus
ggtggtgtaggattcacacagtacgcaacagcttcctatactgatgacatcttagacgat
ttcagctactatggttatgactacataaacaagaaatatggaggatgcaactctgttaag
ccaacaatggacgttgttgaagacatagctacagaagttacactatacgctttagaacag
tatgacacctacccagcattattagaagaccacttcggaggatcacaaagagcagctgtt
acagctgcagcttctggaattagcgtagctttagctacaggaaacagtaatgctggatta
aacggatggtacttaagtcaaatattacataaagaataccacagcaggttaggattctac
ggttacgacttacaagaccagtgtggagctgctaactcattatccttcagaaacgatgaa
ggatcaccattagagttaagagggccaaactatccaaactacgcaatg
>EU715818	Archaea;Euryarchaeota;Methanomicrobia;Methanosarcinales;Methanosarcinaceae;Methanolobus;Methanolobus_zinderi
ttgggtagttggtccacggagttcaactgccagaccttcgtcggactggtaggagagtac
gtttgtagcaccacactggtcctgcaggtcgtatccgaagaaaccgagtcttccgagtgc
ttccttgtgcaggtacattgaaaggtaccatccggacagaccggcgtttccgtttccggt
tgcaattgatactgcggaacctgctgctgcggaaaggctggttgctctctgtgatccacc
gaagtggtcttcgagggttgttgggtacttctcgtagttctcgagaccgtagattgtgga
ctctgttgcgatgtcctttactacatcgaggtttgctgcgatcttgttgtctttaccctt
gtttgctgcaccatcgtacttgtcgttgatgtagtcaacgttgtagtagaggttgtcatc
aaggatgttgttacagtatgctgctgttgcgtactgggtgaaacctacaccaccggacat
gtatgatcctagccagatctggtcgtaaagcatacatcctgcaccgactacttcaagagc
tacgtgtgctgggtcctctgcgtctacacggcttgtctgtacgatatctgccatgtgacc
gaatggaattcctccaggctcgtttggtgcacgtgcacgtcttgctggaagcatgtcacc
catctggataacaccagcgtgctttgctgcatatgaaaggtcagctactgctgcttcacc
agcacacatgctgtatgctgaaatg
>EU919429	Archaea;Euryarchaeota;Methanobacteria;Methanobacteriales;Methanobacteriaceae;Methanobrevibacter;Methanobrevibacter_sp_WBY1
ggtggtgtcggattcacacagtatgctacagctgcatacactgataacgttttagatgac
ttcacttactacggtaaagattacgtcgaagacaaatacggcggattatgtgaagcacct
aacaacatggacactgttttagatgttggtactgaagtaaccttctacgcattagaccaa
tacgaagaatacccagctttacttgaaactcacttcggtggatctcaaagagcttcagtt
atttccgcagctgctggttgttccactgcattcgctactggtaatgcacaaactggttta
agtgcatggtacttaggtatgtacttacacaaagaacaacactccagattaggtttctac
ggatacgatttacaagatcaatgtggtgctgctaacgtattctccatcagaaatgatgaa
ggtttaccactcgaaatgagaggaccaaactacccaaactacgcaatgaaa
>EU919430	Archaea;Euryarchaeota;Methanobacteria;Methanobacteriales;Methanobacteriaceae;Methanobrevibacter;Methanobrevibacter_millerae
ggtggtgtaggattcacacagtatgctacagcagcatacaccgataacgttttagacgac
ttcacctactacggtaaagactatgtcgaagacaaatacggagacttatgcgcagcacct
aacaacatggacaccgttcttgatgtaggtactgaagtagcattctacgcattagaacaa
tacgaagaatacccagctttactcgaaactcacttcggtggatctcaaagagcatccgtt
atttccgcagctgctggtgcatctactgcatttgctaccggtaacgctcaaactggttta
agcgcatggtacttagctatgtacttacacaaagaacaacactccagattaggattctac
ggtttcgacttgcaagatcaatgtggtgcagctaacgtattctccatcagaaacgatgaa
ggtttaccactcgaaatgagaggacctaactacccaaactacgcaatgaaa
>EU919431	Archaea;Euryarchaeota;Methanobacteria;Methanobacteriales;Methanobacteriaceae;Methanobrevibacter;Methanobrevibacter_gottschalkii
ggtggtgtaggattcacacagtatgcaacagctgcatacacagataatgtattagatgac
ttcacctactatggtaaagattatgtcgaagacaaatatggtgatttatgtgctgcacct
aataacatggacactgttcttgatgtaggttctgaagtagcattctatgcattagatcaa
tacgaagaatacccagctttacttgaaactcacttcggtggatctcaaagagcttcagtt
atttctgcagctgctggttgttccactgcattcgctactggtaatgcacaaactggttta
agcggatggtacttatccatgtacttacacaaagaacaacattccagattaggtttctac
ggtttcgatttacaagatcaatgtggtgctgctaacgtattctccatcagaaatgatgaa
ggtttaccactcgaaatgagaggaccaaactacccaaactacgcaatgaaa
>EU919432	Archaea;Euryarchaeota;Methanobacteria;Methanobacteriales;Methanobacteriaceae;Methanobrevibacter;Methanobrevibacter_woesei
ggtggtgtaggattcacacagtatgctacagcagcatatactgataatgttcttgatgac
tttgcttactatggtaaagattatgtagaagataaatatggtttaaccaaagcacctaac
aacatggacactgttcttgatgttggttctgaagttaccttctacggattagaacaatat
gaaaaattccctgcattacttgaaactcaattcggtggatcccaaagggctgctgttgtt
gcagctgctgcaggtatttcaactgcatttgctactggaaatgctcaaactggtttaagt
gcatggtacttatctcaatacttacacaaagaacaacattccagattaggtttctatggt
tacgatttacaagatcaatgtggtgctgctaacacattctccttcagaaatgatgaaggt
ttacctcttgaaatgagaggacctaactaccctaactacgcaatgaa
>JF836054	Archaea;Euryarchaeota;Methanomicrobia;Methanosarcinales;Methanosarcinaceae;Methanohalobium;uncultured_Methanohalobium_sp
acagcggcatacactaacaacattctggatgacaacctctactatgacattgactacata
aacgataaatataacaatgcagcaaagccaggtaaagacaacaaagcaccagcaacaatg
gatgttgtcaaggatattgccacagagtccacactttacggactggagaactacgagaaa
tatccaactgctcttgaagaccactttggtgggtcacagagagcaacagtactctcagca
gcagcaggttctgcagcatccattgcaaccggtaactccaatgcaggtctttccgcatgg
tatctgtgtatgtatctgcataaagaagcacacggacgtctcggattcttcggttacgac
cttcaagaccagtgtggagcagcaaatgtattctcctaccagtccgatgaaggtcttcca
gtcgaactccgtggaccaaactacc
>JF836055	Archaea;Euryarchaeota;Methanomicrobia;Methanosarcinales;Methanosarcinaceae;Methanohalobium;uncultured_Methanohalobium_sp
gcaacagcggcatataccaacaacattctggatgacaacctctattacgatattgagtac
ataaacgacaaatacaacaacgctgcaaaacctggagctgataacaaagcaccggcaact
atggatgttgtcaaagacatcgcaacagaatctactctgtacggacttgagaattacgaa
aaatacccaactgcgcttgaagaccacttcggtggttcacagagagcaacagtactctca
gcagcagcaggttcagcaacttccattgcaaccggtaactccaacgcaggtctttccgca
tggtatcttagcatgtacctgcataaagaggcacacggacgtctcggattctttggatac
gacctccaagaccagtgtggagcagcaaacgtattctcctaccagtccgacgaaggtctg
ccagttgaactccgtggtccaaactacc
>JF836056	Archaea;Euryarchaeota;Methanomicrobia;Methanosarcinales;Methanosarcinaceae;Methanohalobium;uncultured_Methanohalobium_sp
cacacagtatgcaacagcggcatacactaacaacattctggatgacaacctctactatga
cattgactacataaacgataaatataacaatgcagcaaagccaggtaaagacaacaaagc
accagcaacaatggatgttgtcaaggatattgccacagagtccacactttacggactgga
gaactacgagaaatatccaactgctcttgaagaccactttggtgggtcacagagagcaac
agtactctcagcagcagcaggttctgcagcatccattgcaaccggtaactccaatgcagg
tctttccgcatggtatctgtgtatgtatctgcataaagaagcacacggacgtctcggatt
cttcggttacgaccttcaagaccagtgtggagcagcaaatgtattctcctaccagtccga
tgaaggtcttccagtcgaactccgtggaccaaactacc
>JF836059	Archaea;Euryarchaeota;Methanomicrobia;Methanosarcinales;Methanosarcinaceae;Methanohalobium;uncultured_Methanohalobium_sp
tcacacaatatgcaacagcggcatataccaacaacattctggatgacaacctctattacg
atattgagtacataaacgacaaatacaacaacgctgcaaaacctggagctgataacaaag
caccggcaactatggatgttgtcaaagacatcgcaacagaatctactctgtacggacttg
agaattacgaaaaatacccaactgcgcttgaagaccacttcggtggttcacagagagcaa
cagtactctcagcagcagcaggttcagcaacttccattgcaaccggtaactccaacgcag
gtctttccgcatggtatcttagcatgtacctgcataaagaggcacacggacgtctcggat
tctttggatacgacctccaagaccagtgtggagcagcaaacgtattctcctaccagtccg
acgaaggtctgccagttgaactccgtggtccaaactacc
>JF973579	Archaea;Euryarchaeota;Methanomicrobia;Methanosarcinales;Methanosarcinaceae;Methanolobus;uncultured_Methanolobus_sp
gcaatgcagattggtatgtcattcatttcagcatacagcatgtgtgctggtgaagcagca
gtagctgacctttcatacgcagcaaaacacgctggtgttatccagatgggagaaatgctc
ccggcaagacgtgcacgtgcaccaaatgagcctggaggaattccattcggtcacatggca
gatatcgtacagacaagccgtgtagacgcagaggacccagcacacgtagctcttgaagta
gtcggtgcaggatgtatgctttatgaccagatctggctcggttcatacatgtccggtggt
gtaggtttcacccagcacgcaacagcagcatactgtaacaatatccttgatgacaatctc
tactacaacgttgactacatcaacgacaagtacgacggtgcagcaaacaagggtacagat
aacaaggtaaaggcagatctcgaagtagtaaaggatatcgcaacagagtccactatctac
ggtcttgagaactacgagaagtacccaacaaccctcgaagaccacttcggtggatcccag
agagcaacaagtctttcagcagcagctggttccgctgtatccctggcaacaggaaacgga
aacgctggtctgtccggctggtacctctgtatgtacctccacaaggaagcacacggccgt
ctcggtttcttcggatacgacctgcaggaccagtgtggtgctacaaacgtactctcatac
cagtccgacgaaggtcttgctcttgagctccgtggaccaaactaccccaactacgccata

>JF973580	Archaea;Euryarchaeota;Methanomicrobia;Methanosarcinales;Methanosarcinaceae;Methanolobus;uncultured_Methanolobus_sp
gcaatgcagattggtatgtcattcatttcagcatacagcatgtgtgctggtgaagcagca
gtagctgacctttcatacgcagcaaaacacgctggtgttatccagatgggagaaatgctc
ccggcaagacgtgcacgtgcaccaaatgagcctggaggaattccattcggtcacatggca
gatatcgtacagacaagccgtgtagacgcagaggacccagcacacgtagctcttgaagta
gtcggtgcaggatgtatgctttatgaccagatctggctcggttcatacatgtccggtggt
gtaggtttcacccagtacgcaacagcagcatactgtaacaatatccttgatgacaatctc
tactacaacgttgactacatcaacgacaagtacgacggtgcagcaaacaagggtacagac
aacaaggtaaaggcagatctcgaagtagtaaaggatatcgcaacagagtccactatctac
ggtcttgagaactacgagaagtacccaacaaccctcgaagaccacttcggtggatcccag
agagcaacaagtctttcagcagcagctggttccgctgtatccctggcaacaggaaacgga
aacgctggtctgtccggctggtacctctgtatgtacctccacaaggaagcacacggccgt
ctcggtttcttcggatacgacctgcaggaccagtgtggtgctacaaacgtactctcatac
cagtccgacgaaggtcttgctcttgaactccgtggaccaaactaccccaactacgcata
>JF973581	Archaea;Euryarchaeota;Methanomicrobia;Methanosarcinales;Methanosarcinaceae;Methanolobus;uncultured_Methanolobus_sp
gccatgcagattggtatgtcattcatttcagcatacagcatgtgtgctggtgaagcagca
gtagctgacctttcatacgcagcaaaacacgctggtgttatccagatgggagaaatgctc
ccggcaagacgtgcacgtgcaccaaatgagcctggaggaattccattcggtcacatggca
gatatcgtacagacaagccgtgtagacgcagaggacccagcacacgtagctcttgaagta
gtcggtgcaggatgtatgctttatgaccagatctggctcggttcatacatgtccggtggt
gtaggtttcacccagtacgcaacagcagcatactgtaacaacatccttgatgacaatctc
tactacaacgttgactacatcaacgacaagtacgacggtgcagcaaacaagggtacagat
aacaaggtaaaggcagatctcgaagtagtaaaggatatcgcaacagagtccactatctac
ggtcttgagaactacgagaagtacccaacaaccctcgaagaccacttcggtggatcccag
agagcaacaagtctttcagcagcagctggttccgctgtatccctggcaacaggaaacgga
aacgctggtctgtccggctggtacctctgtatgtacctccacaaggaagcacacggccgt
ctcggtttcttcggatacgacctgcaggaccagtgtggtgctacaaacgtactctcatac
cagtccgacgaaggtcttgctcttgagctccgtggaccaaactaccccaactacgcaata

>JF973582	Archaea;Euryarchaeota;Methanomicrobia;Methanosarcinales;Methanosarcinaceae;Methanolobus;uncultured_Methanolobus_sp
gcaatgcagattggtatgtcattcatttcagcatacagcatgtgtgctggtgaagcagca
gtagctgacctttcatacgcagcaaaacacgctggtgttatccagatgggagaaatgctc
ccggcaagacgtgcacgtgcaccaaatgagcctggaggaattccattcggtcacatggca
gatatcgtacagacaagccgtgtagacgcagaggacccagcacacgtagctcttgaagta
gtcggtgcaggatgtatgctttatgaccagatctggctcggttcatacatgtccggtggt
gtaggtttcacccagtacgcaacagcagcatactgtaacaatatccttgatgacaatctc
tactacaacgttgactacatcaacgacaagtacgacggtgcagcaaacaagggtacagat
aacaaggtaaaggcagatctcgaagtagtaaaggatatcgcaacagagtccactatctac
ggtcttgagaactacgagaagtacccaacaaccctcgaagaccacttcggtggatcccag
agagcaacaagtctttcagcagcagctggttccgctgtatccctggcaacaggagacgga
aacgctggtctgtccggctggtacctctgtatgtacctccacaaggaagcacacggccgt
ctcggtttcttcggatacgacctgcaggaccagtgtggtgctacaaacgtactctcatac
cagtccgacgaaggtcttgctcttgagctccgtggaccaaactatcccaactacgcaata

>JF973583	Archaea;Euryarchaeota;Methanomicrobia;Methanosarcinales;Methanosarcinaceae;Methanococcoides;uncultured_Methanococcoides_sp
gcaatgcaaataggtatgtccttcatcgcagcatacaatatgtgtgctggtgaagcagca
gtagctgacctttcatacgcagcaaagcacgctggtgttatctcaatgggagatatgctt
ccagcaagacgtgctcgtggaccaaacgagcctggtggaatttccttcggtcacatggct
gatatcattcagaccagccgtgttgacgcagaagacccagctcatgtagctctcgaggta
gtcggtggatcatgtatgctctacgatcagatctggctcggttcatacatgtctggcgga
gtaggtttcacacagtacgcaaccgctgcatacaccaacaacatccttgatgacaacctc
tactacaacgttgactacatcaacgacaagtacgatggtgcagcaaacaagggtaccgac
aacaaggtcaaggcaacaatggatgttgtcaaggacatcggaacagagtccacaatctat
ggtctcgagaactacgagaagtacccaacagcactcgaagaccactttggtggttcccag
agagcaacagtactctccgcagcagcaggatgtgcaacatccctcgcaaccggaaacgga
aacgctggtctctccgcatggtacctttcaatgtacctgcacaaggaagcacacggccgt
ctcggtttcttcggatacgatctgcaggaccagtgtggcgctacaaacgtattctccttc
cagtccgacgaaggtctcccacttgagcttcgtggaccaaactacccaaactacgcaata

>JF973584	Archaea;Euryarchaeota;Methanomicrobia;Methanosarcinales;Methanosarcinaceae;Methanolobus;uncultured_Methanolobus_sp
gcaatgcagatcggaatgtcattcatttcagcatacagcatgtgtgctggtgaagcagca
gtagctgacctttcatacgcagcaaaacacgctggtgttatccagatgggagaaatgctc
ccggcaagacgtgcacgtgcaccaaatgagcctggaggaattccattcggtcacatggca
gatatcgtacagacaagccgtgtagacgcagaggacccagcacacgtagctcttgaagta
gtcggtgcaggatgtatgctttatgaccagatctggctcggttcatacatgtccggtggt
gtaggtttcacccagtacgcaacagcagcatactgtaacaatatccttgatgacaatctc
tactataacgttgactacatcaacgacaagtacgacggtgcagcaaacaagggtacagat
aacaaggtaaaggcagatctcgaagtagtaaaggatatcgcaacagagtccactatctac
ggtcttgagaactacgagaagtacccaacaaccctcgaagaccacttcggtggatcccag
agagcaacaagcctttcagcagcagctggttccgctgtatccctggcaacaggaaacgga
aacgctggtctgtccggctggtacctctgtatgtacctccacaaggaagcacacggccgt
ctcggtttcttcggatacgacctgcaggaccagtgtggtgctacaaacgtactctcatac
cagtccgacgaaggtcttgctcttgagctccgtggaccaaactacccaaactatgccata

>JF973585	Archaea;Euryarchaeota;Methanomicrobia;Methanosarcinales;Methanosarcinaceae;Methanolobus;uncultured_Methanolobus_sp
gccatgcaaattggtatgtcattcatttcagcatacagcatgtgcgctggtgaagcagca
gtagctgacctttcatacgcagcaaaacacgctggtgttatccagatgggagaaatgctc
ccggcaagacgtgcacgtgcaccaaatgagcctggaggaatttcattcggtcacatggca
gatatcgtacagacaagccgtgtagacgcagaggacccagcacacgtagctcttgaagta
gtcggtgcaggatgtatgctttatgaccagatctggctcggttcatacatgtccggtggt
gtaggtttcacccagtacgcaacagcagcatactgtaacaatatccttgatgacaatctc
tactacaacgttgaccacatcaacgacaagtacgacggtgcagcaaacaagggtacagac
aacaaggtaaaggcagatctcgaagtagtaaaggatatcgcaacagagtccactatctac
ggtcttgagaactacgagaagtacccaacaaccctcgaagaccacttcggtggatcccag
agagcaacaagtctttcagcagcagctggttccgctgtatccctggcaacaggaaacgga
aacgctggtctgtccggctggtacctctgtatgtacctccacaaggaagcacacggccat
ctcggtttcttcggatacgacctgcaggaccagtgtggtgctacaaacgtactctcatac
cagtccgacgaaggtcttgctcttgaactccgtggaccaaactacccaactacgccata
>JF973586	Archaea;Euryarchaeota;Methanomicrobia;Methanosarcinales;Methanosarcinaceae;Methanolobus;uncultured_Methanolobus_sp
gccatgcagatcggtatgtcattcatttcagcatacagcatgtgtgctggtgaagcagca
gtagctgacctttcatacgcagcaaaacacgctggtgttatccagatgggagaaatgctc
ccggcaagacgtgcacgtgcaccaaatgagcctggaggaattccattcggtcacatggca
gatatcgtacagacaagccgtgtagacgcagaggacccagcacacgtagctcttgaagta
gtcggtgcaggatgtatgctttatgaccagatctggctcggttcatacatgtccggtggt
gtaggtttcacccagtacgcaacagcagcatactgtaacaatatccttgatgacaatctc
tactacaacgttgactacatcaacgacaagtacgacggtgcagcaaacaagggtacagac
aacaaggtaaaggcagatctcgaagtagtaaaggatatcgcaacagagtccactatctac
ggtcttgagaactacgagaagtacccaacaaccctcgaagaccacttcggtggatcccag
agagcaacaagtctttcagcagcagctggttccgctgtatccctggcaacaggaaacgga
aacgctggtctgtccggctggtacctctgtatgtacctccacaaggaagcacacggccgt
ctcggtttcttcggatacgacctgcaggaccagtgtggtgctacaaacgtactctcatac
cagtccgacgaaggtcttgctcttgaactccgtggaccaaactatccaaactacgccata

>JN684177	Archaea;Euryarchaeota;Methanomicrobia;Methanosarcinales;Methanosaetaceae;Methanosaeta;uncultured_Methanosaeta_sp
gtcggtttcacccagtacgccactgcagcttacaccaacgatatcctggatgacttctgc
tactatggtgtagactacgcctacaataaattcgatgggttagccttaccagcaaccctt
gatgttgctaaagaaatagctactgaagtcaacgcatatggtgttgagcaatatgaaacc
ttcccgaccatgcttgaggatcacttcggtggatctcagagggcttccgttctggcagct
gtatccggtatcacctccgccatcgccactggtcacagccaggtaggccttgccggctgg
tacctctccatgctgctgcacaaggaaggctggggacgcctgggtttcttcggctacgac
ctgcaggatcagtgcggtccaaccaacgtcttctcctaccagtccgacgagggc
>JN684180	Archaea;Euryarchaeota;Methanomicrobia;Methanosarcinales;Methanosaetaceae;Methanosaeta;uncultured_Methanosaeta_sp
gtcggtttcacccagtacgccactgctgcctacaccaacgacgttcttgatgacttctcc
tactacgcctgcgactacggcgtggacaagtacggcggctggggagaggctcctgcagag
cttgagacctccaaggacatcgccaccgagaccaccctgtacgccatggagcagtacgag
gccttcccgactctgctcgaggatcacttcggtggatcccagagggcttccgttctggca
gccgcatccgctatcacctccgccatcgccactggccacagccaggtaggccttgccggc
tggtacctgtccatgctgctgcacaaggaaggctggggacgcctgggcttcttcggctac
gacctgcaggatcagtgcggtccaaccaacgtgttcttctaccagtcagacgagggc
>JN684181	Archaea;Euryarchaeota;Methanomicrobia;Methanosarcinales;Methanosaetaceae;Methanosaeta;uncultured_Methanosaeta_sp
gtcggtttcacacagtacgccacggcagcctacaccaacgacgtcctggacgactacagc
tactacggcgtcgattatgccgtggacaagttcggcgacatggccaaggcgccactacgg
gaccttacggcgaccgccaaggacatcgccactgaggtcaacgcctacggcatggagcag
tacgagctcttcccgaccctgctcgaggatcacttcggcgggtcccagagggcagctgtt
ctggcagccgcatccggtatcacctccgccatcgccactggtcactcccagatcggcctg
gccggctggtatctctccatgctcctgcacaaggaagcctggggcagactgggattcttc
ggctacgacctgcaggatcagtgcggtccaaccaatgtgttctcctaccagtcagacgag
ggc
>JQ080004	Archaea;Euryarchaeota;Methanomicrobia;Methanosarcinales;methermicoccaceae;methermicoccus;methermicoccus
gcgatgcagattggcatgagctttattagcgcgtatcatatgtgcgcgggcgaagcggcg
gtgggcgaactggcgtttaccgcgaaacatgcgggcctggtggaaatgggcgatatgatt
ccggcgcgtcgtgcgcgtggcccgaacgaaccgggcggcctgagctttggccatatggcg
gatatttgccagaccaaccgtaaaggcccggaagatccggtgaacgtggtgctgcagacc
gcgagcgcggcgaccatgctgtatgatcagatttggctgggcggctatatgagcggcggc
gtgggctttaccatgtatgcgaccccggcgtataccaacgatattgtggatgattttctg
tattggggcaacgattatgcgagcaaaaaatatggcggcaacggcaaagcgaaagcgacc
attgataccgtgaaagatattgcgaccgaaaccaccctgtatggcctggaagcgtatgaa
aaatatccgaccaccctggaagatcattttggcggcagccagcgtgcgaccgtgattagc
attgcggcgggcggcgcgaccgcgctggcgaccggccatagccaggcgggcctgagcgcg
tggtatctgagcatgtatctgcataaagaagcgcatggccgtctgggcttttatggctat
gatctgcaggatcagtgcggcgcgaccaacgtgtttagcattgcgagcgatgaaggctgc
attggcgaatgccgtggcgcgaactatccgaactatgcgatt
>JQ080017	Archaea;Euryarchaeota;Methanomicrobia;Methanosarcinales;methermicoccaceae;methermicoccus;methermicoccus
gcgatgcagattggcatgagctttattagcgcgtatcatatgtgcgcgggcgaagcggcg
gtgggcgaactggcgtttaccgcgaaacatgcgggcctggtggaaatgggcgatatgatt
ccggcgcgtcgtgcgcgtggcccgaacgaaccgggcggcctgagctttggccatatggcg
gatattgtgcagaccaaccgtaaaggcccggaagatccggtgaacgtggtgctgcagacc
gcgagcgcggcgaccatgctgtatgatcagatttggctgggcggctatatgagcggcggc
gtgggctttaccatgtatgcgaccccggcgtataccaacgatattgtggatgattatctg
tattggggcaacgaatatgcggcgaaaaaatatggcggcaacggcaaagcgaaagcgacc
attgataccgtgaaagatattgcgaccgaaaccaccctgtatggcctggaagcgtatgaa
aaatatccgaccaccctggaagatcattttggcggcagccagcgtgcgaccgtgctggcg
attgcggcgggcggcgcgaccagcctggcgaccggccatagccaggcgggcctgagcgcg
tggtatctgagcatgtatctgcataaagaagcgcatggccgtctgggcttttatggctat
gatctgcaggatcagtgcggcgcgaccaacgtgtttagcattgcgagcgatgaaggctgc
attggcgaatgccgtggcgcgaactatccgaactatgcgatt
