# Supplementary material for: Microbial and Isotopic Evidence for Methane Cycling in Hydrocarbon-Containing Groundwater from the Pennsylvania Region
Source: Front Microbiol. 2017 Apr 5;8:593. doi: 10.3389/fmicb.2017.00593 (PMC5380731; doi:10.3389/fmicb.2017.00593)
Supplement: Supplementary file 8 [file DataSheet1.ZIP › mcrAFinal.pds.tax]

EU275986	Archaea;Euryarchaeota;Methanomicrobia;Methanosarcinales;Methanosarcinaea;ANME2D;unknown;
Eu495303	Archaea;Euryarchaeota;Methanomicrobia;Methanosarcinales;Methanosarcinaea;ANME2D;unknown;
EU495304	Archaea;Euryarchaeota;Methanomicrobia;Methanosarcinales;Methanosarcinaea;ANME2D;unknown;
EU681943	Archaea;Euryarchaeota;Methanomicrobia;Methanosarcinales;Methanosarcinaea;ANME2D;unknown;
JQ618201	Archaea;Euryarchaeota;Methanomicrobia;Methanosarcinales;Methanosarcinaea;ANME2D;unknown;
FR871726	Archaea;Euryarchaeota;Methanomicrobia;Methanosarcinales;Methanosarcinaea;ANME2D;unknown;
JX942675	Archaea;Euryarchaeota;Methanomicrobia;Methanosarcinales;Methanosarcinaea;ANME2D;unknown;
KF823386	Archaea;Euryarchaeota;Methanomicrobia;Methanosarcinales;Methanosarcinaea;ANME2D;unknown;
KF823552	Archaea;Euryarchaeota;Methanomicrobia;Methanosarcinales;Methanosarcinaea;ANME2D;unknown;
KM273433	Archaea;Euryarchaeota;Methanomicrobia;Methanosarcinales;Methanosarcinaea;ANME2D;unknown;
KP342556	Archaea;Euryarchaeota;Methanomicrobia;Methanosarcinales;Methanosarcinaea;ANME2D;unknown;
KR337560	Archaea;Euryarchaeota;Methanomicrobia;Methanosarcinales;Methanosarcinaea;ANME2D;unknown;
KR337563	Archaea;Euryarchaeota;Methanomicrobia;Methanosarcinales;Methanosarcinaea;ANME2D;unknown;
KT387805	Archaea;Bathyarchaeota;Bathyarchaeota;Bathyarchaeota;Bathyarchaeota;Bathyarchaeota;unknown;
KT387806	Archaea;Bathyarchaeota;Bathyarchaeota;Bathyarchaeota;Bathyarchaeota;Bathyarchaeota;unknown;
KT387807	Archaea;Bathyarchaeota;Bathyarchaeota;Bathyarchaeota;Bathyarchaeota;Bathyarchaeota;unknown;
KT387808	Archaea;Bathyarchaeota;Bathyarchaeota;Bathyarchaeota;Bathyarchaeota;Bathyarchaeota;unknown;
KT387809	Archaea;Bathyarchaeota;Bathyarchaeota;Bathyarchaeota;Bathyarchaeota;Bathyarchaeota;unknown;
KT387810	Archaea;Bathyarchaeota;Bathyarchaeota;Bathyarchaeota;Bathyarchaeota;Bathyarchaeota;unknown;
KT387811	Archaea;Bathyarchaeota;Bathyarchaeota;Bathyarchaeota;Bathyarchaeota;Bathyarchaeota;unknown;
KT387812	Archaea;Bathyarchaeota;Bathyarchaeota;Bathyarchaeota;Bathyarchaeota;Bathyarchaeota;unknown;
KT387813	Archaea;Bathyarchaeota;Bathyarchaeota;Bathyarchaeota;Bathyarchaeota;Bathyarchaeota;unknown;
KT387814	Archaea;Bathyarchaeota;Bathyarchaeota;Bathyarchaeota;Bathyarchaeota;Bathyarchaeota;unknown;
KT387816	Archaea;Bathyarchaeota;Bathyarchaeota;Bathyarchaeota;Bathyarchaeota;Bathyarchaeota;unknown;
KT387817	Archaea;Bathyarchaeota;Bathyarchaeota;Bathyarchaeota;Bathyarchaeota;Bathyarchaeota;unknown;
KT387818	Archaea;Bathyarchaeota;Bathyarchaeota;Bathyarchaeota;Bathyarchaeota;Bathyarchaeota;unknown;
KT387819	Archaea;Bathyarchaeota;Bathyarchaeota;Bathyarchaeota;Bathyarchaeota;Bathyarchaeota;unknown;
KM370764	Archaea;Euryarchaeota;Methanomicrobia;Methanosarcinales;Methanosarcinaea;ANME2;unknown;
AY324370	Archaea;Euryarchaeota;Methanomicrobia;Methanosarcinales;Methanosarcinaea;ANME2;unknown;
AY883170	Archaea;Euryarchaeota;Methanomicrobia;Methanosarcinales;Methanosarcinaea;ANME2;unknown;
HQ454478	Archaea;Euryarchaeota;Methanomicrobia;Methanosarcinales;Methanosarcinaea;ANME2;unknown;
FR682811	Archaea;Euryarchaeota;Methanomicrobia;Methanosarcinales;Methanosarcinaea;ANME2;unknown;
KM370776	Archaea;Euryarchaeota;Methanomicrobia;Methanosarcinales;Methanosarcinaea;ANME2;unknown;
AB305373	Archaea;Euryarchaeota;Methanomicrobia;Methanosarcinales;Methanosarcinaea;ANME2;unknown;
JX826416	Archaea;Euryarchaeota;Methanomicrobia;Methanosarcinales;Methanosarcinaea;ANME2;unknown;
JF937817	Archaea;Euryarchaeota;Methanomicrobia;Methanosarcinales;Methanosarcinaea;ANME2;unknown;
FJ403654	Archaea;Euryarchaeota;Methanomicrobia;Methanosarcinales;Methanosarcinaea;ANME2;unknown;
AY324367	Archaea;Euryarchaeota;Methanomicrobia;Methanosarcinales;Methanosarcinaea;ANME2;unknown;
EF026570	Archaea;Euryarchaeota;Methanomicrobia;Methanosarcinales;methermicoccaceae;methermicoccus;methermicoccus_shengliensis;
GU357470	Archaea;Euryarchaeota;Methanomicrobia;Methanosarcinales;methermicoccaceae;methermicoccus;methermicoccus;
KM370766	Archaea;Euryarchaeota;Methanomicrobia;Methanosarcinales;methermicoccaceae;methermicoccus;methermicoccus;
AY837773	Archaea;Euryarchaeota;Methanomicrobia;Methanosarcinales;methermicoccaceae;methermicoccus;unknown;
KM370765	Archaea;Euryarchaeota;Methanomicrobia;Methanosarcinales;methermicoccaceae;methermicoccus;unknown;
KM370780	Archaea;Euryarchaeota;Methanomicrobia;Methanosarcinales;methermicoccaceae;methermicoccus;unknown;
AY837769	Archaea;Euryarchaeota;Methanomicrobia;Methanosarcinales;Methanosaetaceae;Methanosaeta;unknown;
AY970349	Archaea;Euryarchaeota;Methanomicrobia;Methanosarcinales;Methanosaetaceae;Methanosaeta;Methanosaeta_harundinacea;
AY837772	Archaea;Euryarchaeota;Methanomicrobia;Methanosarcinales;Methanosaetaceae;Methanosaeta;unknown;
AF414037	Archaea;Euryarchaeota;Methanomicrobia;Methanosarcinales;Methanosaetaceae;Methanosaeta;Methanosaeta_concilii;
KM370763	Archaea;Euryarchaeota;Methanomicrobia;Methanosarcinales;Methanosarcinaea;Methanohalophilus;unknown;
FR682810	Archaea;Euryarchaeota;Methanomicrobia;Methanosarcinales;Methanosarcinaea;Methanohalophilus;unknown;
JF937805	Archaea;Euryarchaeota;Methanomicrobia;Methanosarcinales;Methanosarcinaea;Methanohalophilus;unknown;
AY837774	Archaea;Euryarchaeota;Methanomicrobia;Methanosarcinales;Methanosarcinaea;Methanosarcina;unknown;
AF121101	Archaea;Euryarchaeota;Methanomicrobia;Methanosarcinales;Methanosarcinaea;Methanosarcina;unknown;
Y00158	Archaea;Euryarchaeota;Methanomicrobia;Methanosarcinales;Methanosarcinaea;Methanosarcina;Methanosarcina_barkeri;
KM370777	Archaea;Euryarchaeota;Methanomicrobia;Methanosarcinales;Methanosarcinaea;Methanosarcina;Group_e;
GU302498	Archaea;Euryarchaeota;Methanomicrobia;Methanosarcinales;Methanosarcinaea;Methanosarcina;Group_e;
JX826408	Archaea;Euryarchaeota;Methanomicrobia;Methanosarcinales;Methanosarcinaea;Methanosarcina;Group_e;
FJ403608	Archaea;Euryarchaeota;Methanomicrobia;Methanosarcinales;Methanosarcinaea;Methanosarcina;Group_e;
AY324364	Archaea;Euryarchaeota;Methanomicrobia;Methanosarcinales;Methanosarcinaea;Methanosarcina;Group_e;
FJ640800	Archaea;Euryarchaeota;Methanomicrobia;Methanosarcinales;Methanosarcinaea;Methanosarcina;Group_e;
GU182109	Archaea;Euryarchaeota;Methanomicrobia;Methanosarcinales;Methanosarcinaea;Methanosarcina;unknown;
AY354030	Archaea;Euryarchaeota;Methanomicrobia;Methanosarcinales;Methanosarcinaea;Methanosarcina;unknown;
AY460216	Archaea;Euryarchaeota;Methanomicrobia;Methanocellales;Methanocella;unknown;unknown;
AB300467	Archaea;Euryarchaeota;Methanomicrobia;Methanocellales;Methanocella;Methanocella;Methanocella_paludicola;
JX826415	Archaea;Euryarchaeota;Methanomicrobia;Methanomicrobiales;Methanolacinia;Methanoplanus;unknown;
KM370769	Archaea;Euryarchaeota;Methanomicrobia;Methanomicrobiales;Methanolacinia;Methanoplanus;unknown;
FR745248	Archaea;Euryarchaeota;Methanomicrobia;Methanomicrobiales;Methanolacinia;Methanoplanus;Methanoplanus_limicola;
DQ229160	Archaea;Euryarchaeota;Methanomicrobia;Methanomicrobiales;Methanogenium;Methanogenium;Methanogenium_organophilum;
FJ403632	Archaea;Euryarchaeota;Methanomicrobia;Methanomicrobiales;Seep_cluster;Seep_cluster;unknown;
KM370768	Archaea;Euryarchaeota;Methanomicrobia;Methanomicrobiales;Seep_cluster;Seep_cluster;unknown;
FJ403643	Archaea;Euryarchaeota;Methanomicrobia;Methanomicrobiales;Seep_cluster;Seep_cluster;unknown;
KM379767	Archaea;Euryarchaeota;Methanomicrobia;Methanomicrobiales;Seep_cluster;Seep_cluster;unknown;
AF313805	Archaea;Euryarchaeota;Methanomicrobia;Methanomicrobiales;Methanospirillaceae;Methanospirillum;Methanospirillum_hungatei;
AY837766	Archaea;Euryarchaeota;Methanomicrobia;Methanomicrobiales;Methanocorpusculaceae;Methanocorpusculum;unknown;
AY260441	Archaea;Euryarchaeota;Methanomicrobia;Methanomicrobiales;Methanocorpusculaceae;Methanocorpusculum;Methanocorpusculum_labreanum;
AY837767	Archaea;Euryarchaeota;Methanomicrobia;Methanomicrobiales;Guaymas_Cluster;Guaymas_Cluster;unknown;
KM370775	Archaea;Euryarchaeota;Methanomicrobia;Methanomicrobiales;Guaymas_Cluster;Guaymas_Cluster;unknown;
AY837764	Archaea;Euryarchaeota;Methanomicrobia;Methanomicrobiales;Methanomicrobiaceae;Methanoculleus;unknown;
AF313804	Archaea;Euryarchaeota;Methanomicrobia;Methanomicrobiales;Methanomicrobiaceae;Methanoculleus;Methanoculleus_thermophilus;
AB300466	Archaea;Euryarchaeota;Methanomicrobia;Methanomicrobiales;Methanomicrobiaceae;Methanolinea;Methanolinea_tarda;
AY837775	Archaea;Euryarchaeota;Methanomicrobia;Methanococcales;Methanocaldococcaceae;Methanocaldococcus;unknown;
AF414040	Archaea;Euryarchaeota;Methanomicrobia;Methanococcales;Methanocaldococcaceae;Methanocaldococcus;Methanocaldococcus_jannaschii;
KM370770	Archaea;Euryarchaeota;Methanomicrobia;Methanococcales;Methanocaldococcaceae;Methanocaldococcus;unknown;
HQ635491	Archaea;Euryarchaeota;Methanomicrobia;Methanococcales;Methanocaldococcaceae;Methanocaldococcus;unknown;
KM370786	Archaea;Euryarchaeota;Methanomicrobia;Methanococcales;Methanocaldococcaceae;Methanocaldococcus;unknown;
JX826413	Archaea;Euryarchaeota;Methanomicrobia;Methanococcales;Methanocaldococcaceae;Methanocaldococcus;unknown;
AF414039	Archaea;Euryarchaeota;Methanomicrobia;Methanococcales;Methanococcaceae;Methanotorris;Methanotorris_igneus;
AB542750	Archaea;Euryarchaeota;Methanomicrobia;Methanobacteriales;Methanobacteraceae;Methanobacterium;Methanobacterium_formicicum;
AY324372	Archaea;Euryarchaeota;Methanomicrobia;ANME1;ANME1;ANME1;unknown;
HM004884	Archaea;Euryarchaeota;Methanomicrobia;ANME1;ANME1;ANME1;unknown;
KM370784	Archaea;Euryarchaeota;Methanomicrobia;ANME1;ANME1;ANME1;unknown;
HM005064	Archaea;Euryarchaeota;Methanomicrobia;ANME1;ANME1;ANME1;unknown;
HM005070	Archaea;Euryarchaeota;Methanomicrobia;ANME1;ANME1;ANME1;unknown;
KM370785	Archaea;Euryarchaeota;Methanomicrobia;ANME1;ANME1;ANME1;unknown;
FR682818	Archaea;Euryarchaeota;Methanomicrobia;ANME1;ANME1;ANME1;unknown;
FR682814	Archaea;Euryarchaeota;Methanomicrobia;ANME1;ANME1;ANME1;unknown;
JF937800	Archaea;Euryarchaeota;Methanomicrobia;ANME1;ANME1;ANME1;unknown;
HQ635748	Archaea;Euryarchaeota;Methanomicrobia;ANME1;ANME1;ANME1;unknown;
AY883172	Archaea;Euryarchaeota;Methanomicrobia;ANME1;ANME1;ANME1_related;unknown;
AY760637	Archaea;Euryarchaeota;Methanomicrobia;ANME1;ANME1;ANME1_related;unknown;
JX266097	Archaea;Euryarchaeota;Thermoplasmata;Thermoplasmatales;Methananomassiliicoccales;Methanomasiliicoccaceae;unknown;
JX266138	Archaea;Euryarchaeota;Thermoplasmata;Thermoplasmatales;Methananomassiliicoccales;Methanomasiliicoccaceae;unknown;
HQ896500	Archaea;Euryarchaeota;Thermoplasmata;Thermoplasmatales;Methananomassiliicoccales;Methanomasiliicoccaceae;Methanomassiliicoccus_luminyensis;
AB301345	Archaea;Euryarchaeota;Thermoplasmata;Thermoplasmatales;Methananomassiliicoccales;Methanomasiliicoccaceae;unknown;
KM370772	Archaea;Euryarchaeota;Deeply-Branching_Group_III;unknown;unknown;unknown;unknown;
KM370773	Archaea;Euryarchaeota;Deeply-Branching_Group_III;unknown;unknown;unknown;unknown;
JF937799	Archaea;Euryarchaeota;Deeply-Branching_Group_I;unknown;unknown;unknown;unknown;
JF937797	Archaea;Euryarchaeota;Deeply-Branching_Group_I;unknown;unknown;unknown;unknown;
KM370781	Archaea;Euryarchaeota;Deeply-Branching_Group_II;unknown;unknown;unknown;unknown;
KM370762	Archaea;Euryarchaeota;Deeply-Branching_Group_II;unknown;unknown;unknown;unknown;
KM370778	Archaea;Euryarchaeota;Methanopyri;Methanopyrales;Methanopyraceae;Methanopyrus;unknown;
KM370771	Archaea;Euryarchaeota;Methanopyri;Methanopyrales;Methanopyraceae;Methanopyrus;unknown;
AY354027	Archaea;Euryarchaeota;Methanopyri;Methanopyrales;Methanopyraceae;Methanopyrus;unknown;
AY354023	Archaea;Euryarchaeota;Methanopyri;Methanopyrales;Methanopyraceae;Methanopyrus;unknown;
AY354018	Archaea;Euryarchaeota;Methanopyri;Methanopyrales;Methanopyraceae;Methanopyrus;subcluster_II;
KM370779	Archaea;Euryarchaeota;Methanopyri;Methanopyrales;Methanopyraceae;Methanopyrus;subcluster_II;
KM370782	Archaea;Euryarchaeota;Methanopyri;Methanopyrales;Methanopyraceae;Methanopyrus;subcluster_I;
KM370783	Archaea;Euryarchaeota;Methanopyri;Methanopyrales;Methanopyraceae;Methanopyrus;subcluster_I;
JX097210	Archaea;Euryarchaeota;Methanomicrobia;Methanomicrobiales;Methanomicrobiaceae;Methanocalculus;unknown;
JX097190	Archaea;Euryarchaeota;Methanomicrobia;Methanomicrobiales;Methanomicrobiaceae;Methanocalculus;unknown;
JX097193	Archaea;Euryarchaeota;Methanomicrobia;Methanomicrobiales;Methanomicrobiaceae;Methanocalculus;unknown;
JX097200	Archaea;Euryarchaeota;Methanomicrobia;Methanomicrobiales;Methanomicrobiaceae;Methanocalculus;unknown;
JX097207	Archaea;Euryarchaeota;Methanomicrobia;Methanomicrobiales;Methanomicrobiaceae;Methanocalculus;unknown;
JN712780	Archaea;Euryarchaeota;Methanomicrobia;Methanomicrobiales;Methanomicrobiaceae;Methanocalculus;unknown;
JX097194	Archaea;Euryarchaeota;Methanomicrobia;Methanomicrobiales;Methanomicrobiaceae;Methanocalculus;unknown;
JX097223	Archaea;Euryarchaeota;Methanomicrobia;Methanomicrobiales;Methanomicrobiaceae;Methanocalculus;unknown;
AF414044	Archaea;Euryarchaeota;Methanomicrobia;Methanomicrobiales;Methanomicrobiaceae;Methanomicrobium;Methanomicrobium_mobile;
AB703642	Archaea;Euryarchaeota;Methanomicrobia;Methanomicrobiales;Methanomicrobiaceae;Methanoplanus;Methanoplanus_limicola;
JX097241	Archaea;Euryarchaeota;Methanomicrobia;Methanomicrobiales;Methanomicrobiaceae;Methanoplanus;unknown;
JX097220	Archaea;Euryarchaeota;Methanomicrobia;Methanomicrobiales;Methanomicrobiaceae;Methanoplanus;unknown;
JX097222	Archaea;Euryarchaeota;Methanomicrobia;Methanomicrobiales;Methanomicrobiaceae;Methanoplanus;unknown;
DQ229161	Archaea;Euryarchaeota;Methanomicrobia;Methanomicrobiales;Methanomicrobiaceae;Methanogenium;Methanogenium_boonei;
AB353222	Archaea;Euryarchaeota;Methanomicrobia;Methanomicrobiales;Methanomicrobiaceae;Methanogenium;Methanogenium_organophilum;
JX097226	Archaea;Euryarchaeota;Methanomicrobia;Methanomicrobiales;Methanomicrobiaceae;Methanogenium;unknown;
DQ229159	Archaea;Euryarchaeota;Methanomicrobia;Methanomicrobiales;Methanomicrobiaceae;Methanogenium;Methanogenium_marinum;
AF414041	Archaea;Euryarchaeota;Methanomicrobia;Methanomicrobiales;Methanomicrobiaceae;Methanofollis;Methanofollis_liminatans;
AB703644	Archaea;Euryarchaeota;Methanomicrobia;Methanomicrobiales;Methanomicrobiaceae;Methanofollis;Methanofollis_ethanolicus;
AB703634	Archaea;Euryarchaeota;Methanomicrobia;Methanomicrobiales;Methanomicrobiaceae;Methanoculleus;Methanoculleus_chikugoensis;
AF414036	Archaea;Euryarchaeota;Methanomicrobia;Methanomicrobiales;Methanomicrobiaceae;Methanoculleus;Methanoculleus_bourgensis;
AB517988	Archaea;Euryarchaeota;Methanomicrobia;Methanomicrobiales;Methanomicrobiaceae;Methanospirillum;Methanospirillum_lacunae;
GU247808	Archaea;Euryarchaeota;Methanomicrobia;Methanomicrobiales;Methanomicrobiaceae;Methanospirillum;Methanospirillum_sp;
GU247809	Archaea;Euryarchaeota;Methanomicrobia;Methanomicrobiales;Methanomicrobiaceae;Methanospirillum;Methanospirillum_sp;
AF414034	Archaea;Euryarchaeota;Methanomicrobia;Methanomicrobiales;Methanomicrobiaceae;Methanocorpusculum;Methanocorpusculum_aggregans;
AF414032	Archaea;Euryarchaeota;Methanomicrobia;Methanomicrobiales;Methanomicrobiaceae;Methanocorpusculum;Methanocorpusculum_sp;
AF414045	Archaea;Euryarchaeota;Methanomicrobia;Methanomicrobiales;Methanomicrobiaceae;Methanocorpusculum;Methanocorpusculum_parvum;
AF414049	Archaea;Euryarchaeota;Methanomicrobia;Methanomicrobiales;Methanomicrobiaceae;Methanocorpusculum;Methanocorpusculum_bavaricum;
AB288290	Archaea;Euryarchaeota;Methanomicrobia;Methanomicrobiales;Methanomicrobiaceae;Methanocorpusculum;Methanocorpusculum_sp;
AF313802	Archaea;Euryarchaeota;Methanomicrobia;Methanosarcinales;Methanosaetacea;Methanosaeta;Methanosaeta_concilii;
JX097214	Archaea;Euryarchaeota;Methanomicrobia;Methanosarcinales;Methanosarcinaceae;Methanosarcina;unknown;
JX097202	Archaea;Euryarchaeota;Methanomicrobia;Methanosarcinales;Methanosarcinaceae;Methanosarcina;unknown;
JX097219	Archaea;Euryarchaeota;Methanomicrobia;Methanosarcinales;Methanosarcinaceae;Methanosarcina;unknown;
JX097224	Archaea;Euryarchaeota;Methanomicrobia;Methanosarcinales;Methanosarcinaceae;Methanosarcina;unknown;
AY260438	Archaea;Euryarchaeota;Methanomicrobia;Methanosarcinales;Methanosarcinaceae;Methanosarcina;Methanosarcina_lacustris;
AB703645	Archaea;Euryarchaeota;Methanomicrobia;Methanosarcinales;Methanosarcinaceae;Methanosarcina;Methanosarcina_mazei;
U22244	Archaea;Euryarchaeota;Methanomicrobia;Methanosarcinales;Methanosarcinaceae;Methanolobus;Methanolobus_tindarius;
U22245	Archaea;Euryarchaeota;Methanomicrobia;Methanosarcinales;Methanosarcinaceae;Methanolobus;Methanolobus_vulcani;
U22257	Archaea;Euryarchaeota;Methanomicrobia;Methanosarcinales;Methanosarcinaceae;Methanolobus;Methanolobus_bombayensis;
U22242	Archaea;Euryarchaeota;Methanomicrobia;Methanosarcinales;Methanosarcinaceae;Methanolobus;Methanolobus_oregonensi;
U22259	Archaea;Euryarchaeota;Methanomicrobia;Methanosarcinales;Methanosarcinaceae;Methanohalophilus;Methanohalophilus_halophilus;
U22237	Archaea;Euryarchaeota;Methanomicrobia;Methanosarcinales;Methanosarcinaceae;Methanohalophilus;Methanohalophilus_mahii;
U22235	Archaea;Euryarchaeota;Methanomicrobia;Methanosarcinales;Methanosarcinaceae;Methanococcoides;Methanococcoides_methylutens;
U22234	Archaea;Euryarchaeota;Methanomicrobia;Methanosarcinales;Methanosarcinaceae;Methanococcoides;Methanococcoides_burtonii;
AB353221	Archaea;Euryarchaeota;Methanomicrobia;Methanosarcinales;Methanosarcinaceae;Methanococcoides;Methanococcoides_alaskense;
AY303950	Archaea;Euryarchaeota;Methanomicrobia;Methanobacteriales;Methanobacteriaceae;Methanothermobacter;Methanothermobacter_thermoflexus;
AY386125	Archaea;Euryarchaeota;Methanomicrobia;Methanobacteriales;Methanobacteriaceae;Methanobacterium;Methanobacterium_aarhusense;
AF414035	Archaea;Euryarchaeota;Methanomicrobia;Methanobacteriales;Methanobacteriaceae;Methanobrevibacter;Methanobrevibacter_arboriphilus;
U57340	Archaea;Euryarchaeota;Methanopyri;Methanopyrales;Methanopyraceae;Methanopyrus;Methanopyrus_kandleri;
AB300783	Archaea;Euryarchaeota;Methanomicrobia;Methanomicrobiales;Methanomicrobiaceae;Methanoculleus;Methanoculleus_thermophilus;
AB300779	Archaea;Euryarchaeota;Methanomicrobia;Methanomicrobiales;Methanomicrobiaceae;Methanoculleus;Methanoculleus_chikugoensis;
FJ226658	Archaea;Euryarchaeota;Methanomicrobia;Methanomicrobiales;Methanomicrobiaceae;Methanoculleus;unknown;
FJ438980	Archaea;Euryarchaeota;Methanomicrobia;Methanomicrobiales;Methanomicrobiaceae;Methanoculleus;unknown;
AY125648	Archaea;Euryarchaeota;Methanomicrobia;Methanomicrobiales;Methanomicrobiaceae;Methanoculleus;unknown;
AM746875	Archaea;Euryarchaeota;Methanomicrobia;Methanomicrobiales;Methanomicrobiaceae;Methanolinea;unknown;
JQ079992	Archaea;Euryarchaeota;Methanomicrobia;Methanomicrobiales;Methanomicrobiaceae;Methanolinea;unknown;
AY458420	Archaea;Euryarchaeota;Methanomicrobia;Methanomicrobiales;Methanomicrobiaceae;Methanolinea;unknown;
DQ260466	Archaea;Euryarchaeota;Methanomicrobia;Methanomicrobiales;Methanomicrobiaceae;Methanolinea;unknown;
JQ697489	Archaea;Euryarchaeota;Methanomicrobia;Methanomicrobiales;Methanomicrobiaceae;Methanolinea;unknown;
JF460164	Archaea;Euryarchaeota;Methanomicrobia;Methanomicrobiales;Methanomicrobiaceae;Methanolinea;unknown;
U22243	Archaea;Euryarchaeota;Methanomicrobia;Methanosarcinales;Methanosarcinaea;Methanolobus;Methanolobus_taylorii;
AY260442	Archaea;Euryarchaeota;Methanomicrobia;Methanosarcinales;Methanosarcinaea;Methanomethylovorans;Methanomethylovorans_hollandica;
AY672820	Archaea;Euryarchaeota;Methanomicrobia;Methanosarcinales;Methanosarcinaea;Methanomethylovorans;Methanomethylovorans_thermophila;
AB523787	Archaea;Euryarchaeota;Methanomicrobia;Methanobacteriales;Methanobacteriaceae;Methanothermobacter;Methanothermobacter_tenebrarum;
HQ283274	Archaea;Euryarchaeota;Methanomicrobia;Methanobacteriales;Methanobacteriaceae;Methanothermobacter;Methanothermobacter_crinale;
JN882374	Archaea;Euryarchaeota;Methanomicrobia;Methanobacteriales;Methanobacteriaceae;Methanothermobacter;unknown;
EF465107	Archaea;Euryarchaeota;Methanomicrobia;Methanobacteriales;Methanobacteriaceae;Methanothermobacter;Methanobacterium_ivanovii;
AB300780	Archaea;Euryarchaeota;Methanomicrobia;Methanobacteriales;Methanobacteriaceae;Methanothermobacter;Methanothermobacter_wolfeii;
GU357471	Archaea;Euryarchaeota;Methanomicrobia;Methanobacteriales;Methanobacteriaceae;Methanothermobacter;unknown;
FJ240436	Archaea;Euryarchaeota;Methanomicrobia;Methanobacteriales;Methanobacteriaceae;Methanothermobacter;unknown;
AF313816	Archaea;Euryarchaeota;Methanomicrobia;RC-I;RC-I;RC-I;unknown;
AF313826	Archaea;Euryarchaeota;Methanomicrobia;RC-I;RC-I;RC-I;unknown;
AF313814	Archaea;Euryarchaeota;Methanomicrobia;RC-I;RC-I;RC-I;unknown;
AF313807	Archaea;Euryarchaeota;Methanomicrobia;RC-I;RC-I;RC-I;unknown;
AF313857	Archaea;Euryarchaeota;Methanomicrobia;RC-I;RC-I;RC-I;unknown;
AF313865	Archaea;Euryarchaeota;Methanomicrobia;RC-I;RC-I;RC-I;unknown;
AF313886	Archaea;Euryarchaeota;Methanomicrobia;RC-I;RC-I;RC-I;unknown;
AF313891	Archaea;Euryarchaeota;Methanomicrobia;RC-I;RC-I;RC-I;unknown;
AY142155	Archaea;Euryarchaeota;Methanomicrobia;RC-I;RC-I;RC-I;unknown;
AJ489773	Archaea;Euryarchaeota;Methanomicrobia;RC-I;RC-I;RC-I;unknown;
AF121099	Archaea;Euryarchaeota;Methanomicrobia;RC-I;RC-I;RC-I;unknown;
AF414043	Archaea;Euryarchaeota;Methanomicrobia;Methanosarcinales;Methanosarcinaea;Methanosarcina;Methanosarcina_mazei;
AF313803	Archaea;Euryarchaeota;Methanomicrobia;Methanosarcinales;Methanosarcinaea;Methanosaeta;Methanosaeta_concilii;
AF414038	Archaea;Euryarchaeota;Methanomicrobia;Methanomicrobiales;Methanomicrobiaceae;Methanospirillum;Methanospirillum_hungatei;
AF414042	Archaea;Euryarchaeota;Methanomicrobia;Methanopyrales;Methanopyraceae;Methanopyrus;Methanopyrus_kandleri;
AF313806	Archaea;Euryarchaeota;Methanomicrobia;Methanobacteriales;Methanobacteraceae;Methanobacterium;Methanobacterium_bryantii;
AF414050	Archaea;Euryarchaeota;Methanomicrobia;Methanobacteriales;Methanobacteraceae;Methanobacterium;Methanobacterium_formicicum;
AF414046	Archaea;Euryarchaeota;Methanomicrobia;Methanobacteriales;Methanobacteraceae;Methanobrevibacter;Methanobrevibacter_ruminantium;
AF414048	Archaea;Euryarchaeota;Methanomicrobia;Methanococcales;Methanothermococcaceae;Methanothermococcus;Methanothermococcus_thermolithotrophicus;
HM004988	Archaea;Euryarchaeota;Methanomicrobia;ANME1;ANME1;ANME1;unknown;
HM004998	Archaea;Euryarchaeota;Methanomicrobia;ANME1;ANME1;ANME1;unknown;
HM005032	Archaea;Euryarchaeota;Methanomicrobia;ANME1;ANME1;ANME1;unknown;
HM005003	Archaea;Euryarchaeota;Methanomicrobia;ANME1;ANME1;ANME1;unknown;
HM004969	Archaea;Euryarchaeota;Methanomicrobia;ANME1;ANME1;ANME1;unknown;
HM005067	Archaea;Euryarchaeota;Methanomicrobia;ANME1;ANME1;ANME1;unknown;
HM005060	Archaea;Euryarchaeota;Methanomicrobia;ANME1;ANME1;ANME1;unknown;
HM004987	Archaea;Euryarchaeota;Methanomicrobia;ANME1;ANME1;ANME1;unknown;
HM004995	Archaea;Euryarchaeota;Methanomicrobia;ANME1;ANME1;ANME1;unknown;
HM004990	Archaea;Euryarchaeota;Methanomicrobia;ANME1;ANME1;ANME1;unknown;
HM005053	Archaea;Euryarchaeota;Methanomicrobia;ANME1;ANME1;ANME1;unknown;
HM005038	Archaea;Euryarchaeota;Methanomicrobia;ANME1;ANME1;ANME1;unknown;
DQ521864	Archaea;Euryarchaeota;Methanomicrobia;ANME1;ANME1;ANME1;unknown;
AY324363	Archaea;Euryarchaeota;Methanomicrobia;ANME1;ANME1;ANME1;unknown;
DQ521862	Archaea;Euryarchaeota;Methanomicrobia;ANME1;ANME1;ANME1;unknown;
DQ521857	Archaea;Euryarchaeota;Methanomicrobia;Methanosarcinales;Methanosarcinaea;ANME2;ANME2a;
AM407727	Archaea;Euryarchaeota;Methanomicrobia;Methanosarcinales;Methanosarcinaea;ANME2;ANME2a;
AB233460	Archaea;Euryarchaeota;Methanomicrobia;Methanosarcinales;Methanosarcinaea;ANME2;ANME2a;
AB233466	Archaea;Euryarchaeota;Methanomicrobia;Methanosarcinales;Methanosarcinaea;ANME2;ANME2a;
DQ521858	Archaea;Euryarchaeota;Methanomicrobia;Methanosarcinales;Methanosarcinaea;ANME2;ANME2a;
AM942105	Archaea;Euryarchaeota;Methanomicrobia;Methanosarcinales;Methanosarcinaea;ANME2;ANME2a;
AB288270	Archaea;Euryarchaeota;Methanomicrobia;Methanomicrobiales;Methanomicrobiaceae;Methanoculleus;Methanoculleus_chikugoensis;
AB176932	Archaea;Euryarchaeota;Methanomicrobia;Methanosarcinales;Methanosarcinaea;ANME2;ANME2c;
AB233465	Archaea;Euryarchaeota;Methanomicrobia;Methanosarcinales;Methanosarcinaea;ANME2;ANME2c;
AY324365	Archaea;Euryarchaeota;Methanomicrobia;Methanosarcinales;Methanosarcinaea;ANME2;ANME2c;
AY883179	Archaea;Euryarchaeota;Methanomicrobia;Methanosarcinales;Methanosarcinaea;ANME2;ANME2c;
U22258	Archaea;Euryarchaeota;Methanomicrobia;Methanosarcinales;Methanosarcinaea;Methanosarcina;Methanosarcina_mazei;
HM004963	Archaea;Euryarchaeota;Methanomicrobia;Methanosarcinales;Methanosarcinaceae;Methanococcoides;unknown;
HM005029	Archaea;Euryarchaeota;Methanomicrobia;Methanosarcinales;Methanosarcinaceae;Methanococcoides;unknown;
M16893	Archaea;Euryarchaeota;Methanomicrobia;Methanococcales;Methanococcaceae;Methanococcus;Methanococcus_vannielii;
X07793	Archaea;Euryarchaeota;Methanomicrobia;Methanococcales;Methanococcaceae;Methanococcus;Methanococcus_voltae;
DQ251045	Archaea;Euryarchaeota;Methanomicrobia;Methanobacteriales;Methanobacteraceae;Methanobrevibacter;Methanobrevibacter_oralis;
EF628192	Archaea;Euryarchaeota;Methanomicrobia;Methanobacteriales;Methanobacteraceae;Methanobrevibacter;unknown;
AB300777	Archaea;Euryarchaeota;Methanomicrobia;Methanobacteriales;Methanobacteraceae;Methanobrevibacter;Methanobrevibacter_arboriphilus;
EF465108	Archaea;Euryarchaeota;Methanomicrobia;Methanobacteriales;Methanobacteraceae;Methanobacterium;Methanobacterium_formicicum;
U10036	Archaea;Euryarchaeota;Methanomicrobia;Methanobacteriales;Methanobacteraceae;Methanobacterium;Methanobacterium_thermoautotrophicus;
AJ584650	Archaea;Euryarchaeota;Methanomicrobia;Methanobacteriales;Methanobacteraceae;Methanosphaera;Methanosphaera_stadtmanae;
AB353228	Archaea;Euryarchaeota;Methanomicrobia;Methanococcales;Methanococcaceae;Methanotorris;Methanotorris_igneus;
AB353224	Archaea;Euryarchaeota;Methanomicrobia;Methanosarcinales;Methanosarcinaea;Methanosalsum;Methanosalsum_zhilinae;
AF525528	Archaea;Euryarchaeota;Methanomicrobia;Methanosarcinales;Methanocellaceae;unknown;unknown;
EU276006	Archaea;Euryarchaeota;Methanomicrobia;Methanosarcinales;Methanocellaceae;unknown;unknown;
AJ853829	Archaea;Euryarchaeota;Methanomicrobia;Methanosarcinales;Methanocellaceae;unknown;unknown;
HM746623	Archaea;Euryarchaeota;Methanomicrobia;Methanosarcinales;Methanocellaceae;unknown;unknown;
AJ704553	Archaea;Euryarchaeota;Methanomicrobia;Methanosarcinales;Methanocellaceae;unknown;unknown;
FR725465	Archaea;Euryarchaeota;Methanomicrobia;Methanosarcinales;Methanosarcinaceae;Methanosarcina;unknown;
FR725846	Archaea;Euryarchaeota;Methanomicrobia;Methanosarcinales;Methanosarcinaceae;Methanosarcina;unknown;
JF288601	Archaea;Euryarchaeota;Methanomicrobia;Methanosarcinales;Methanosarcinaceae;Methanosarcina;unknown;
AJ607419	Archaea;Euryarchaeota;Methanomicrobia;Methanosarcinales;Methanosarcinaceae;Methanosarcina;unknown;
GU322045	Archaea;Euryarchaeota;Methanomicrobia;Methanosarcinales;Methanosarcinaceae;Methanosarcina;unknown;
JF288585	Archaea;Euryarchaeota;Methanomicrobia;Methanosarcinales;Methanosarcinaceae;Methanosarcina;unknown;
FN688784	Archaea;Euryarchaeota;Methanomicrobia;Methanosarcinales;Methanosarcinaceae;Methanosarcina;unknown;
FN565477	Archaea;Euryarchaeota;Methanomicrobia;Methanosarcinales;Methanosaetaceae;unknown;unknown;
GU084922	Archaea;Euryarchaeota;Methanomicrobia;Methanosarcinales;Methanosaetaceae;unknown;unknown;
EU275985	Archaea;Euryarchaeota;Methanomicrobia;Methanosarcinales;Methanosaetaceae;unknown;unknown;
AJ607413	Archaea;Euryarchaeota;Methanomicrobia;Methanosarcinales;Methanosaetaceae;unknown;unknown;
AF313845	Archaea;Euryarchaeota;Methanomicrobia;Methanosarcinales;Methanosaetaceae;unknown;unknown;
AB301300	Archaea;Euryarchaeota;Methanomicrobia;Methanomicrobiales;Methanomicrobiaceae;unknown;unknown;
DQ663145	Archaea;Euryarchaeota;Methanomicrobia;Methanomicrobiales;Methanomicrobiaceae;unknown;unknown;
AM746914	Archaea;Euryarchaeota;Methanomicrobia;Methanomicrobiales;Methanomicrobiaceae;unknown;unknown;
AM942113	Archaea;Euryarchaeota;Methanomicrobia;Methanomicrobiales;Methanomicrobiaceae;unknown;unknown;
EU430369	Archaea;Euryarchaeota;Methanomicrobia;Methanomicrobiales;Methanomicrobiaceae;unknown;unknown;
AM746933	Archaea;Euryarchaeota;Methanomicrobia;Methanomicrobiales;Methanomicrobiaceae;unknown;unknown;
AB570058	Archaea;Euryarchaeota;Methanomicrobia;Methanomicrobiales;Methanomicrobiaceae;unknown;unknown;
AJ704547	Archaea;Euryarchaeota;Methanomicrobia;Methanomicrobiales;Methanomicrobiaceae;unknown;unknown;
AJ853830	Archaea;Euryarchaeota;Methanomicrobia;Methanomicrobiales;Methanomicrobiaceae;unknown;unknown;
GQ390034	Archaea;Euryarchaeota;Methanomicrobia;Methanomicrobiales;Methanomicrobiaceae;unknown;unknown;
AM746931	Archaea;Euryarchaeota;Methanomicrobia;Methanomicrobiales;Methanomicrobiaceae;unknown;unknown;
EF165710	Archaea;Euryarchaeota;Methanomicrobia;Methanomicrobiales;Methanomicrobiaceae;unknown;unknown;
EF210720	Archaea;Euryarchaeota;Methanomicrobia;Methanomicrobiales;Methanomicrobiaceae;unknown;unknown;
FN565448	Archaea;Euryarchaeota;Methanomicrobia;Methanobacteriales;Methanobacteraceae;Methanobacterium;unknown;
JF288599	Archaea;Euryarchaeota;Methanomicrobia;Methanobacteriales;Methanobacteraceae;Methanobacterium;unknown;
AB525705	Archaea;Euryarchaeota;Methanomicrobia;Methanobacteriales;Methanobacteraceae;Methanobacterium;unknown;
FR725518	Archaea;Euryarchaeota;Methanomicrobia;Methanobacteriales;Methanobacteraceae;Methanobacterium;unknown;
AJ607420	Archaea;Euryarchaeota;Methanomicrobia;Methanobacteriales;Methanobacteraceae;Methanobacterium;unknown;
AM746891	Archaea;Euryarchaeota;Methanomicrobia;Methanobacteriales;Methanobacteraceae;Methanobacterium;unknown;
KM259855	Archaea;Euryarchaeota;Thermoplasmata;Thermoplasmatales;Methananomassiliicoccales;Methanomasiliicoccaceae;unknown;
KM259844	Archaea;Euryarchaeota;Methanomicrobia;Methanobacteriales;Methanobacteraceae;Methanobacterium;unknown;
KM259845	Archaea;Euryarchaeota;Methanomicrobia;Methanobacteriales;Methanobacteraceae;Methanobacterium;unknown;
KM259828	Archaea;Euryarchaeota;Methanomicrobia;Methanosarcinales;Methanosarcinaea;Methanolobus;unknown;
KM259830	Archaea;Euryarchaeota;Methanomicrobia;Methanosarcinales;Methanosarcinaea;Methanolobus;unknown;
KM259829	Archaea;Euryarchaeota;Methanomicrobia;Methanosarcinales;Methanosarcinaea;Methanolobus;unknown;
KM259862	Archaea;Euryarchaeota;Methanomicrobia;Methanosarcinales;Methanosarcinaea;Methanolobus;Methanolobus_sp;
KM259864	Archaea;Euryarchaeota;Methanomicrobia;Methanosarcinales;Methanosarcinaceae;Methanosalsum;Methanosalsum_sp;
KM259863	Archaea;Euryarchaeota;Methanomicrobia;Methanosarcinales;Methanosarcinaceae;Methanosalsum;Methanosalsum_sp;
KM259833	Archaea;Euryarchaeota;Methanomicrobia;Methanosarcinales;Methanosarcinaceae;Methanosalsum;unknown;
KM259832	Archaea;Euryarchaeota;Methanomicrobia;Methanosarcinales;Methanosarcinaceae;Methanosalsum;unknown;
KM259831	Archaea;Euryarchaeota;Methanomicrobia;Methanosarcinales;Methanosarcinaceae;Methanosarcina;unknown;
KM259860	Archaea;Euryarchaeota;Methanomicrobia;Methanosarcinales;Methanosaetaceae;Methanosaeta;Methanosaeta_sp;
KM259859	Archaea;Euryarchaeota;Methanomicrobia;Methanosarcinales;Methanosaetaceae;Methanosaeta;unknown;
KM259857	Archaea;Euryarchaeota;Methanomicrobia;Methanosarcinales;Methanosaetaceae;Methanosaeta;unknown;
KM259858	Archaea;Euryarchaeota;Methanomicrobia;Methanosarcinales;Methanosaetaceae;Methanosaeta;unknown;
KM259851	Archaea;Euryarchaeota;Methanomicrobia;Methanomicrobiales;Methanomicrobiaceae;Methanocalculus;unknown;
KM259848	Archaea;Euryarchaeota;Methanomicrobia;Methanomicrobiales;Methanomicrobiaceae;Methanocalculus;unknown;
KM259849	Archaea;Euryarchaeota;Methanomicrobia;Methanomicrobiales;Methanomicrobiaceae;Methanocalculus;unknown;
KM259866	Archaea;Euryarchaeota;Methanomicrobia;Methanomicrobiales;Methanomicrobiaceae;Methanocalculus;unknown;
KM259865	Archaea;Euryarchaeota;Methanomicrobia;Methanomicrobiales;Methanomicrobiaceae;Methanocalculus;unknown;
KM259861	Archaea;Euryarchaeota;Methanomicrobia;Methanomicrobiales;Methanomicrobiaceae;Methanocalculus;unknown;
JX266092	Archaea;Euryarchaeota;Thermoplasmata;Thermoplasmatales;Methananomassiliicoccales;Methanomasiliicoccaceae;Intestinal_Cluster;
JX266095	Archaea;Euryarchaeota;Thermoplasmata;Thermoplasmatales;Methananomassiliicoccales;Methanomasiliicoccaceae;Intestinal_Cluster;
JX266099	Archaea;Euryarchaeota;Thermoplasmata;Thermoplasmatales;Methananomassiliicoccales;Methanomasiliicoccaceae;Intestinal_Cluster;
JX266101	Archaea;Euryarchaeota;Thermoplasmata;Thermoplasmatales;Methananomassiliicoccales;Methanomasiliicoccaceae;Intestinal_Cluster;
JX266106	Archaea;Euryarchaeota;Thermoplasmata;Thermoplasmatales;Methananomassiliicoccales;Methanomasiliicoccaceae;Intestinal_Cluster;
JX266114	Archaea;Euryarchaeota;Thermoplasmata;Thermoplasmatales;Methananomassiliicoccales;Methanomasiliicoccaceae;Intestinal_Cluster;
EU831309	Archaea;Euryarchaeota;Thermoplasmata;Thermoplasmatales;Methananomassiliicoccales;Methanomasiliicoccaceae;Intestinal_Cluster;
JN229230	Archaea;Euryarchaeota;Thermoplasmata;Thermoplasmatales;Methananomassiliicoccales;Methanomasiliicoccaceae;Intestinal_Cluster;
EF379254	Archaea;Euryarchaeota;Thermoplasmata;Thermoplasmatales;Methananomassiliicoccales;Methanomasiliicoccaceae;Intestinal_Cluster;
EF628096	Archaea;Euryarchaeota;Thermoplasmata;Thermoplasmatales;Methananomassiliicoccales;Methanomasiliicoccaceae;Intestinal_Cluster;
GQ339874	Archaea;Euryarchaeota;Thermoplasmata;Thermoplasmatales;Methananomassiliicoccales;Methanomasiliicoccaceae;Intestinal_Cluster;
DQ192266	Archaea;Euryarchaeota;Thermoplasmata;Thermoplasmatales;Methananomassiliicoccales;Methanomasiliicoccaceae;Intestinal_Cluster;
EF628081	Archaea;Euryarchaeota;Thermoplasmata;Thermoplasmatales;Methananomassiliicoccales;Methanomasiliicoccaceae;Intestinal_Cluster;
EF628092	Archaea;Euryarchaeota;Thermoplasmata;Thermoplasmatales;Methananomassiliicoccales;Methanomasiliicoccaceae;Intestinal_Cluster;
FJ752565	Archaea;Euryarchaeota;Thermoplasmata;Thermoplasmatales;Methananomassiliicoccales;Methanomasiliicoccaceae;Intestinal_Cluster;
EF628123	Archaea;Euryarchaeota;Thermoplasmata;Thermoplasmatales;Methananomassiliicoccales;Methanomasiliicoccaceae;Intestinal_Cluster;
JX266115	Archaea;Euryarchaeota;Thermoplasmata;Thermoplasmatales;Methananomassiliicoccales;Methanomasiliicoccaceae;Intestinal_Cluster;
JX266120	Archaea;Euryarchaeota;Thermoplasmata;Thermoplasmatales;Methananomassiliicoccales;Methanomasiliicoccaceae;Intestinal_Cluster;
JX266130	Archaea;Euryarchaeota;Thermoplasmata;Thermoplasmatales;Methananomassiliicoccales;Methanomasiliicoccaceae;Intestinal_Cluster;
JX266135	Archaea;Euryarchaeota;Thermoplasmata;Thermoplasmatales;Methananomassiliicoccales;Methanomasiliicoccaceae;Intestinal_Cluster;
JX266140	Archaea;Euryarchaeota;Thermoplasmata;Thermoplasmatales;Methananomassiliicoccales;Methanomasiliicoccaceae;Intestinal_Cluster;
JX266145	Archaea;Euryarchaeota;Thermoplasmata;Thermoplasmatales;Methananomassiliicoccales;Methanomasiliicoccaceae;Intestinal_Cluster;
AF268655	Archaea;Euryarchaeota;Thermoplasmata;Thermoplasmatales;Methananomassiliicoccales;Methanomasiliicoccaceae;unknown;
HQ269222	Archaea;Euryarchaeota;Thermoplasmata;Thermoplasmatales;Methananomassiliicoccales;Methanomasiliicoccaceae;unknown;
DQ260480	Archaea;Euryarchaeota;Thermoplasmata;Thermoplasmatales;Methananomassiliicoccales;Methanomasiliicoccaceae;unknown;
EF628013	Archaea;Euryarchaeota;Thermoplasmata;Thermoplasmatales;Methananomassiliicoccales;Methanomasiliicoccaceae;unknown;
EF369488	Archaea;Euryarchaeota;Thermoplasmata;Thermoplasmatales;Methananomassiliicoccales;Methanomasiliicoccaceae;unknown;
AM921681	Archaea;Euryarchaeota;Thermoplasmata;Thermoplasmatales;Methananomassiliicoccales;Methanomasiliicoccaceae;unknown;
AY459313	Archaea;Euryarchaeota;Thermoplasmata;Thermoplasmatales;Methananomassiliicoccales;Methanomasiliicoccaceae;unknown;
EU980441	Archaea;Euryarchaeota;Thermoplasmata;Thermoplasmatales;Methananomassiliicoccales;Methanomasiliicoccaceae;unknown;
GQ390099	Archaea;Euryarchaeota;Thermoplasmata;Thermoplasmatales;Methananomassiliicoccales;Methanomasiliicoccaceae;unknown;
AB244700	Archaea;Euryarchaeota;Methanomicrobia;Methanobacteriales;Methanobacteriaceae;Methanobrevibacter;uncultured_archaeon;
AB353229	Archaea;Euryarchaeota;Methanococci;Methanococcales;Methanococcaceae;Methanothermococcus;Methanothermococcus_okinawensis;
AB479391	Archaea;Euryarchaeota;Methanomicrobia;Methanomicrobiales;Methanoregulaceae;Methanoregula;Methanoregula_formicicum;
AB496719	Archaea;Euryarchaeota;Methanomicrobia;Methanomicrobiales;Methanoregulaceae;Methanolinea;Methanolinea_mesophila;
AB542748	Archaea;Euryarchaeota;Methanobacteria;Methanobacteriales;Methanobacteriaceae;Methanobacterium;Methanobacterium_congolense;
AB542749	Archaea;Euryarchaeota;Methanobacteria;Methanobacteriales;Methanobacteriaceae;Methanobacterium;Methanobacterium_espanolae;
AB542754	Archaea;Euryarchaeota;Methanobacteria;Methanobacteriales;Methanobacteriaceae;Methanobacterium;Methanobacterium_subterraneum;
AB542753	Archaea;Euryarchaeota;Methanobacteria;Methanobacteriales;Methanobacteriaceae;Methanobacterium;Methanobacterium_palustre;
AB542755	Archaea;Euryarchaeota;Methanobacteria;Methanobacteriales;Methanobacteriaceae;Methanobacterium;Methanobacterium_uliginosum;
AB542756	Archaea;Euryarchaeota;Methanobacteria;Methanobacteriales;Methanobacteriaceae;Methanobacterium;Methanobacterium_bryantii;
AB542757	Archaea;Euryarchaeota;Methanobacteria;Methanobacteriales;Methanobacteriaceae;Methanobacterium;Methanobacterium_espanolae;
AB542761	Archaea;Euryarchaeota;Methanobacteria;Methanobacteriales;Methanobacteriaceae;Methanobacterium;Methanobacterium_uliginosum;
AB551869	Archaea;Euryarchaeota;Methanobacteria;Methanobacteriales;Methanobacteriaceae;Methanobacterium;Methanobacterium_kanagiense;
AY260445	Archaea;Euryarchaeota;Methanomicrobia;Methanomicrobiales;Methanocorpusculaceae;Methanocorpusculum;Methanocorpusculum_parvum;
AY289750	Archaea;Euryarchaeota;Methanobacteria;Methanobacteriales;Methanobacteriaceae;Methanobacterium;Methanobacterium_thermaggregans;
AY289747	Archaea;Euryarchaeota;Methanobacteria;Methanobacteriales;Methanothermaceae;Methanothermus;Methanothermus_sociabilis;
AY354031	Archaea;Euryarchaeota;Methanococci;Methanococcales;Methanocaldococcaceae;Methanocaldococcus;Methanocaldococcus_infernus;
AY354032	Archaea;Euryarchaeota;Methanococci;Methanococcales;Methanocaldococcaceae;Methanocaldococcus;Methanocaldococcus_infernus;
AY354033	Archaea;Euryarchaeota;Methanococci;Methanococcales;Methanococcaceae;Methanothermococcus;Methanothermococcus_okinawensis;
AY354034	Archaea;Euryarchaeota;Methanococci;Methanococcales;Methanococcaceae;Methanococcus;Methanococcus_aeolicus;
AY354035	Archaea;Euryarchaeota;Methanococci;Methanococcales;Methanocaldococcaceae;Methanocaldococcus;Methanocaldococcus_infernus;
EU715818	Archaea;Euryarchaeota;Methanomicrobia;Methanosarcinales;Methanosarcinaceae;Methanolobus;Methanolobus_zinderi;
EU919429	Archaea;Euryarchaeota;Methanobacteria;Methanobacteriales;Methanobacteriaceae;Methanobrevibacter;Methanobrevibacter_sp_WBY1;
EU919430	Archaea;Euryarchaeota;Methanobacteria;Methanobacteriales;Methanobacteriaceae;Methanobrevibacter;Methanobrevibacter_millerae;
EU919431	Archaea;Euryarchaeota;Methanobacteria;Methanobacteriales;Methanobacteriaceae;Methanobrevibacter;Methanobrevibacter_gottschalkii;
EU919432	Archaea;Euryarchaeota;Methanobacteria;Methanobacteriales;Methanobacteriaceae;Methanobrevibacter;Methanobrevibacter_woesei;
JF836054	Archaea;Euryarchaeota;Methanomicrobia;Methanosarcinales;Methanosarcinaceae;Methanohalobium;uncultured_Methanohalobium_sp;
JF836055	Archaea;Euryarchaeota;Methanomicrobia;Methanosarcinales;Methanosarcinaceae;Methanohalobium;uncultured_Methanohalobium_sp;
JF836056	Archaea;Euryarchaeota;Methanomicrobia;Methanosarcinales;Methanosarcinaceae;Methanohalobium;uncultured_Methanohalobium_sp;
JF836059	Archaea;Euryarchaeota;Methanomicrobia;Methanosarcinales;Methanosarcinaceae;Methanohalobium;uncultured_Methanohalobium_sp;
JF973579	Archaea;Euryarchaeota;Methanomicrobia;Methanosarcinales;Methanosarcinaceae;Methanolobus;uncultured_Methanolobus_sp;
JF973580	Archaea;Euryarchaeota;Methanomicrobia;Methanosarcinales;Methanosarcinaceae;Methanolobus;uncultured_Methanolobus_sp;
JF973581	Archaea;Euryarchaeota;Methanomicrobia;Methanosarcinales;Methanosarcinaceae;Methanolobus;uncultured_Methanolobus_sp;
JF973582	Archaea;Euryarchaeota;Methanomicrobia;Methanosarcinales;Methanosarcinaceae;Methanolobus;uncultured_Methanolobus_sp;
JF973583	Archaea;Euryarchaeota;Methanomicrobia;Methanosarcinales;Methanosarcinaceae;Methanococcoides;uncultured_Methanococcoides_sp;
JF973584	Archaea;Euryarchaeota;Methanomicrobia;Methanosarcinales;Methanosarcinaceae;Methanolobus;uncultured_Methanolobus_sp;
JF973585	Archaea;Euryarchaeota;Methanomicrobia;Methanosarcinales;Methanosarcinaceae;Methanolobus;uncultured_Methanolobus_sp;
JF973586	Archaea;Euryarchaeota;Methanomicrobia;Methanosarcinales;Methanosarcinaceae;Methanolobus;uncultured_Methanolobus_sp;
JN684177	Archaea;Euryarchaeota;Methanomicrobia;Methanosarcinales;Methanosaetaceae;Methanosaeta;uncultured_Methanosaeta_sp;
JN684180	Archaea;Euryarchaeota;Methanomicrobia;Methanosarcinales;Methanosaetaceae;Methanosaeta;uncultured_Methanosaeta_sp;
JN684181	Archaea;Euryarchaeota;Methanomicrobia;Methanosarcinales;Methanosaetaceae;Methanosaeta;uncultured_Methanosaeta_sp;
JQ080004	Archaea;Euryarchaeota;Methanomicrobia;Methanosarcinales;methermicoccaceae;methermicoccus;methermicoccus;
JQ080017	Archaea;Euryarchaeota;Methanomicrobia;Methanosarcinales;methermicoccaceae;methermicoccus;methermicoccus;
